# Supplementary material for: An Updated Insight into the Sialotranscriptome of Triatoma infestans: Developmental Stage and Geographic Variations
Source: PLoS Negl Trop Dis. 2014 Dec 4;8(12):e3372. doi: 10.1371/journal.pntd.0003372 (PMC4256203; doi:10.1371/journal.pntd.0003372)
Supplement: File S3 — Detailed data from tables 5–11. (XLSX) [file pntd.0003372.s006.xlsx]

## Sheet: Table 5 (10 x Nymph vs Adult)
Seq name	Pep size	%X	Sum of residues	Increased AA	Cys number	Link to CDS	Seq size	14 N's?	First residue	*	Sum of residues	Increased AA	% AT	SigP Result	Cleavage Position	MW	pI	Mature MW	pI	TMHMM result	Predicted helices	% membrane	% outside	% inside	No. potential glyc sites	Percent Ser+Thr	Percent Gly	Percent Pro	Percent GGY	ProP furin cleavage predictions	Comments	Class	DBase	Evalue	% Coverage	Best match to NR-LIGHT protein database	E value	Match	% identity	% similarity	% Coverage	Species of best match	Best match to HEMIPTERA protein database	E value	Match	% identity	% similarity	% Coverage	Species of best match
TiSigP-114796	410	0	0.74		2	TiSigP-114796	1238		M		0.06		59.0468	SIG	19-20	43.971	6.36	41.932	6.29	ExpAA=0.68 First60=0.68 PredHel=0 Topology=o	0				0	9.8	14.4	13.7	2.9		cuticular protein CPG12-like precursor - signalP detected	extmat	HEMIPTERA	1e-88	101	hypothetical protein SINV_16067	4E-093	gi|322799283	49	56	100	Solenopsis invicta	hypothetical protein LOC100166051 isoform 3	1E-090	gi|328716172	53	63	99	Acyrthosiphon pisum
Ti-130074	268	0	0.29		3	Ti-130074	807		A	*	0.15		69.145	CYT		31.119	5.66			ExpAA=4.47 First60=0.00 PredHel=0 Topology=o	0				0	12.3	3.7	3	.		juvenile hormone acid methyltransferase	st	NR-LIGHT	9e-45	91.9	juvenile hormone acid methyltransferase	9E-045	gi|37591033	36	56	92	Drosophila melanogaster	putative farnesoic acid o-methyltransferase	1E-044	gi|485219869	34	54	97	Rhodnius prolixus
TiSigP-134278	259	0	0.36		3	TiSigP-134278	785		M	*	0.11		56.3057	SIG	17-18	28.773	8.31	26.875	6.74	ExpAA=33.90 First60=0.24 PredHel=2 Topology=i166-185o189-211i	2	15.8	1.5	82.6	0	8.5	5.8	3.9	.		Conserved plasma membrane protein - signalP detected - 2 predicted membrane helices	uc/memb membrane	NR-LIGHT	4e-77		conserved hypothetical protein	4E-077	gi|242004120	59	78	100	Pediculus humanus corporis	hypothetical protein LOC100163560	1E-072	gi|193709302	56	75	101	Acyrthosiphon pisum
TiSigP-116664	181	0	0.73	G(4.15)	1	TiSigP-116664	551		M		0.2		51.5426	SIG	17-18	17.767	6.16	16.096	5.88	ExpAA=5.23 First60=5.22 PredHel=0 Topology=o	0				7	17.1	23.2	7.2	6.6		Conserved secreted protein precursor - signalP detected	s/ucs	NR-LIGHT	5e-48		hypothetical protein LOC409962	5E-048	gi|110762172	59	68	106	Apis mellifera	hypothetical protein LOC100168549	6E-048	gi|193709152	57	67	73	Acyrthosiphon pisum
TiSigP-5591	99	0	0.92	A(5.33)	3	TiSigP-5591	305		M		0.25		52.1311	SIG	17-18	10.141	8.54	8.196	8.35	ExpAA=38.44 First60=24.65 PredHel=0 Topology=o	0				4	10.1	.	14.1	.		cuticle protein - signalP detected	extmat	HEMIPTERA	1e-33	102.4	CG13068	2E-014	gi|24665128	59	66	91	Drosophila melanogaster	putative cuticle protein	1E-033	gi|485217799	67	69	102	Rhodnius prolixus
TiSigP-8665	332	0	0.8	G(7.27)	0	TiSigP-8665	1004		M		0.37		43.3267	SIG	15-16	29.835	9.27	28.25	9.08	ExpAA=56.84 First60=5.12 PredHel=0 Topology=o	0				10	9.3	40.7	9.3	.		glycine-rich cuticle protein - signalP detected	extmat	NR-LIGHT	0	101	glycine-rich cuticle protein	1E-130	gi|217330652	69	77	101	Apis mellifera	hypothetical protein LOC100165583	6E-076	gi|193685909	47	53	110	Acyrthosiphon pisum
TiSigP-13037	274	0	0.32		2	TiSigP-13037	830		M		0.14		54.6988	SIG	19-20	29.878	8.76	27.872	8.47	ExpAA=32.33 First60=0.08 PredHel=2 Topology=i164-183o187-209i	2	15	1.5	83.6	1	16.1	6.6	2.6	.		Conserved plasma membrane protein - signalP detected - 2 predicted membrane helices	uc/memb membrane	NR-LIGHT	1e-59		hypothetical protein EAG_08291	1E-059	gi|307173900	43	64	105	Camponotus floridanus	ACYPI001904	5E-059	gi|239792951	49	65	83	Acyrthosiphon pisum
TiSigP-93252	305	0	0.51		3	TiSigP-93252	923		M		0.15		57.9632	SIG	19-20	32.657	8.3	30.408	8.08	ExpAA=0.17 First60=0.17 PredHel=0 Topology=o	0				31	20.7	7.9	14.1	3		DNA-directed RNA polymerase II subunit rpb1 - signalP detected	tm	SWISSP	2e-08	17.2	protein PRRC2C isoform X12	6E-011	gi|545850932	32	48	7	Sus scrofa	RNA polymerase II largest subunit	9E-008	gi|324120562	31	45	11	Anacanthocoris striicornis
Ti-143557	282	1.77305	0.32	X(6.34)	7	Ti-143557	849		M	*	0.09	N(6.62)	57.126	SIG	25-26	29.902	4.98	27.211	4.87	ExpAA=21.20 First60=19.47 PredHel=1 Topology=i7-26o	1	6.7	90.8	2.5	2	17	8.2	3.9	.	1 | 267 EAGRRGR|SG 0.523 *ProP* |	Conserved secreted protein precursor - signalP detected	s/ucs	NR-LIGHT	7e-97		hypothetical protein LOC100158974	3E-095	gi|193678959	55	68	100	Acyrthosiphon pisum	hypothetical protein LOC100158974	7E-097	gi|193678959	55	68	100	Acyrthosiphon pisum
TiSigP-121418	283	0	0.81	G(3.35)H(9.84)W(4.57)	0	TiSigP-121418	857		M		0.22		50.6418	SIG	22-23	31.627	10.16	29.25	10.05	ExpAA=3.20 First60=3.20 PredHel=0 Topology=o	0				0	13.1	18.7	2.1	.		Probable zinc transporter protein DDB_G0282067 - probable fragment - signalP detected	tr	SWISSP	4e-22	30.3	hypothetical protein LOC100570846	1E-062	gi|328704379	56	58	43	Acyrthosiphon pisum	hypothetical protein LOC100570846	2E-064	gi|328704379	56	58	43	Acyrthosiphon pisum
TiSigP-15391	301	0	0.37		3	TiSigP-15391	911		M		0.07		58.5071	SIG	23-24	31.864	6.67	29.343	6.67	ExpAA=54.39 First60=14.86 PredHel=3 Topology=o10-28i180-199o203-225i	3	19.6	4.7	75.7	0	17.3	10.6	2.7	1	1 | 121 IASRVER|FL 0.540 *ProP* |	Conserved plasma membrane protein - signalP detected - 3 predicted membrane helices	uc/memb membrane	NR-LIGHT	1e-74		uncharacterized protein LOC101452265	1E-074	gi|498999507	53	69	102	Ceratitis capitata	ACYPI002725	5E-067	gi|239789667	48	66	101	Acyrthosiphon pisum
TiSigP-96842	359	0	0.82	S(3.31)	0	TiSigP-96842	1085		M		0.23		53.8249	SIG	15-16	36.418	8.4	34.773	7.99	ExpAA=0.01 First60=0.01 PredHel=0 Topology=o	0				79	33.7	10	8.6	.		RNA polymerase II large subunit - probable fragment - signalP detected	tm	KOG	2e-20	8.7	mucin 91C	8E-026	gi|24648035	31	46	39	Drosophila melanogaster	hypothetical protein, partial	1E-134	gi|485217302	75	82	103	Rhodnius prolixus
Ti-118721	349	0	0.57		1	Ti-118721	1047		V		0.1		64.2789	CYT		39.24	7.29			ExpAA=0.00 First60=0.00 PredHel=0 Topology=o	0				0	8.9	5.7	14.3	.		cuticular protein 15 from low complexity family partial	extmat	HEMIPTERA	3e-94	95	cuticular protein CPG12-like precursor	5E-084	gi|240848893	61	71	91	Acyrthosiphon pisum	putative cuticular protein 15 from low complexity family, partial	3E-094	gi|485222051	78	85	95	Rhodnius prolixus
TiSigP-36028	245	0	0.98	G(4.96)H(9.16)	0	TiSigP-36028	735		M		0.2		51.5646	SIG	22-23	24.471	8.43	21.908	7.55	ExpAA=0.04 First60=0.04 PredHel=0 Topology=o	0				2	13.9	27.8	2.4	.		Glycine-rich cell wall structural protein 1 - probable fragment - signalP detected	extmat	SWISSP	9e-27	45.8	hypothetical protein LOC100570846	3E-073	gi|328704379	59	61	47	Acyrthosiphon pisum	hypothetical protein LOC100570846	6E-075	gi|328704379	59	61	47	Acyrthosiphon pisum
TiSigP-8846	236	0	0.88	A(5.66)	0	TiSigP-8846	716		M		0.32		45.8101	SIG	17-18	23.84	8.59	22.066	7.29	ExpAA=37.13 First60=23.85 PredHel=1 Topology=i5-27o	1	9.3	88.6	2.1	0	5.1	4.7	8.9	.		cuticle protein-like protein - signalP detected	extmat	HEMIPTERA	0	102.1	similar to Larval cuticle protein A3A (TM-A3A) (TM-LCP A3A)	6E-073	gi|189234381	69	76	65	Tribolium castaneum	cuticle protein-like protein	1E-123	gi|307095040	95	97	102	Triatoma matogrossensis
Ti-9870	774	0	1.1	G(3.03)P(3.66)S(3.57)	0	Ti-9870	2325		Q	*	0.26		49.2473	CYT		74.062	9.77			ExpAA=0.00 First60=0.00 PredHel=0 Topology=o	0				166	32.7	16.9	18.2	1.2		collagen alpha-2(IV) chain-like - probable fragment - 167 NetOglyc sites	extmat	HEMIPTERA	1e-59	49.5	mucin 91C	1E-163	gi|24648035	48	56	94	Drosophila melanogaster	hypothetical protein LOC100570619	3E-093	gi|328701565	36	43	80	Acyrthosiphon pisum
TiSigP-128561	193	0	0.55		1	TiSigP-128561	587		M		0.17		53.1516	SIG	23-24	19.5	10.05	16.917	9.94	ExpAA=38.20 First60=8.81 PredHel=0 Topology=o	0				2	9.3	15	1.6	.	1 | 29 CSPVVKR|DV 0.565 *ProP* |	hypothetical secreted protein precursor	s/uk	NR-LIGHT	1000	62.8	hypothetical protein LOC100569623	2E-007	gi|328702234	36	49	63	Acyrthosiphon pisum	hypothetical protein LOC100569623	4E-009	gi|328702234	36	49	63	Acyrthosiphon pisum
Ti-142749	148	0	1.01	A(3.21)G(3.99)Y(3.75)	0	Ti-142749	447		V	*	0.34		44.7427	BL	-1	14.433	9.25			ExpAA=85.95 First60=33.68 PredHel=4 Topology=i7-29o39-61i73-95o115-137i	4	59.5	20.3	20.3	10	12.2	22.3	5.4	10.1		cuticle protein partial - 4 predicted membrane helices - 11 NetOglyc sites	extmat membrane	HEMIPTERA	1e-44	100	secreted protein, putative	2E-020	gi|241569673	69	70	31	Ixodes scapularis	putative cuticle protein, partial	1E-044	gi|485221665	65	68	100	Rhodnius prolixus
TiSigP-83397	178	0	0.38		0	TiSigP-83397	537		M	*	0.07		58.1006	SIG	23-24	19.182	9.26	16.726	9.01	ExpAA=63.25 First60=21.50 PredHel=3 Topology=i3-25o90-112i117-136o	3	35.4	60.1	4.5	1	12.4	8.4	7.9	.		Putative secreted peptide	s/new	SigP			AGAP004131-PA	3E-008	gi|31208085	27	48	66	Anopheles gambiae str. PEST	hypothetical protein LOC100168314	2E-007	gi|193690860	32	51	40	Acyrthosiphon pisum
TiSigP-127500	231	0	0.88	A(5.4)	0	TiSigP-127500	701		M		0.36		43.5093	SIG	17-18	23.265	7.92	21.404	6.81	ExpAA=54.88 First60=33.82 PredHel=1 Topology=i5-27o	1	9.5	88.3	2.2	0	5.2	6.1	8.7	.		cuticle protein-like protein - signalP detected	extmat	HEMIPTERA	0	103	similar to Larval cuticle protein A3A (TM-A3A) (TM-LCP A3A)	5E-068	gi|189234381	66	74	62	Tribolium castaneum	cuticle protein-like protein	1E-107	gi|307095040	85	87	104	Triatoma matogrossensis
TiSigP-92516	229	0	0.36		2	TiSigP-92516	695		M		0.07		62.3022	SIG	17-18	25.586	9.58	23.617	9.52	ExpAA=39.88 First60=8.71 PredHel=1 Topology=o149-171i	1	9.6	65.1	25.3	0	14.4	7	1.3	.		Conserved secreted protein precursor - signalP detected	s/ucs	NR-LIGHT	1e-48		uncharacterized protein LOC101741662	1E-048	gi|512906126	45	65	100	Bombyx mori	hypothetical protein LOC100159210	8E-042	gi|193606069	47	66	78	Acyrthosiphon pisum
Ti-29521	543	0	0.17		11	Ti-29521	1632		S	*	0.03		60.2941	BL/SIG		62.984	8.66			ExpAA=18.02 First60=17.94 PredHel=1 Topology=i2-21o	1	3.5	96.1	0.4	0	10.9	5.2	4.6	.		Cytochrome P450	detox/ox	PFAM	7e-91	105.2	cytochrome P450	1E-178	gi|433338887	55	75	97	Bombyx mori	cytochrome P450 4g15-like	1E-178	gi|328699379	55	74	95	Acyrthosiphon pisum
TiSigP-66512	106	0	0.75	A(3.32)Y(4.69)	0	TiSigP-66512	326		M		0.21		56.4417	SIG	18-19	11.72	7.83	9.78	6.89	ExpAA=6.34 First60=4.24 PredHel=0 Topology=o	0				6	10.4	2.8	10.4	.		tentative cuticle protein - signalP detected	extmat	HEMIPTERA	2e-08	99.1	hypothetical protein LOC100159024	1E-004	gi|193587093	50	55	36	Acyrthosiphon pisum	tentative cuticle protein	2E-008	gi|71041132	35	42	99	Myzus persicae
TiSigP-125338	138	0	0.39		1	TiSigP-125338	422		M		0.11		65.8768	BL	20-21	15.972	6.27	13.692	6.32	ExpAA=28.50 First60=26.23 PredHel=1 Topology=i39-61o	1	15.9	55.8	28.3	0	14.5	2.2	1.4	.		Odorant receptor 2a - Membrane anchor detected	st membrAnchor	NR-LIGHT	4e-09	87	Odorant receptor 2a	4E-009	gi|307179710	26	53	87	Camponotus floridanus	hypothetical protein LOC100569191	0.038	gi|328716473	18	43	35	Acyrthosiphon pisum
TiSigP-114479	360	0	0.96	H(3.01)	1	TiSigP-114479	1080		M		0.1		57.3148	SIG	18-19	39.818	7.84	37.871	7.95	ExpAA=0.60 First60=0.60 PredHel=0 Topology=o	0				0	5	14.4	12.5	.		cuticular protein CPG12-like precursor - probable fragment - signalP detected	extmat	NR-LIGHT	6e-77	71.5	zinc finger protein 512B-like isoform 1	2E-078	gi|193657470	56	65	80	Acyrthosiphon pisum	zinc finger protein 512B-like isoform 1	5E-080	gi|193657470	56	65	80	Acyrthosiphon pisum
TiSigP-25372	270	0	0.53	Q(4.31)	1	TiSigP-25372	818		M		0.16		60.5134	SIG	21-22	30.774	5.73	28.671	5.73	ExpAA=12.60 First60=12.56 PredHel=0 Topology=o	0				3	12.2	4.4	9.6	.		Serine/threonine-protein kinase pakD - signalP detected	st	SWISSP	6e-11	13.2	AGAP004734-PA	3E-011	gi|158297979	25	40	11	Anopheles gambiae str. PEST	unkown protein	1E-035	gi|501290896	39	51	108	Riptortus pedestris
Ti-134181	208	0	0.3		2	Ti-134181	627		E	*	0.05		63.7959	CYT		22.909	7.97			ExpAA=44.48 First60=0.00 PredHel=2 Topology=i114-136o141-163i	2	21.2	2.4	76.4	1	13.5	5.3	3.4	.		Conserved plasma membrane protein - 2 predicted membrane helices	uc/memb membrane	NR-LIGHT	3e-41		similar to AGAP012549-PA	3E-041	gi|91091262	45	68	88	Tribolium castaneum	hypothetical protein LOC100159423	9E-031	gi|193690862	43	60	95	Acyrthosiphon pisum
Ti-18478	85	0	0.9	A(4.55)	0	Ti-18478	258		L	*	0.26		49.2248	SIG	28-29	8.538	5.97	5.632	5.97	ExpAA=43.92 First60=29.89 PredHel=2 Topology=o15-37i49-71o	2	51.8	34.1	14.1	5	16.5	2.4	11.8	.		cuticular protein hypothetical 18 precursor - signalP detected - 2 predicted membrane helices	extmat membrane	NR-LIGHT	1e-06	78.2	uncharacterized protein LOC100166768 precursor	5E-007	gi|240849607	49	63	54	Acyrthosiphon pisum	ACYPI007614	1E-008	gi|239790822	49	63	54	Acyrthosiphon pisum
Ti-124814	181	0	1.05	A(7.29)Y(3.71)	1	Ti-124814	546		M	*	0.26		49.6337	SIG	16-17	17.931	9.23	16.294	9.22	ExpAA=79.78 First60=34.47 PredHel=2 Topology=i5-27o47-69i	2	24.3	11	64.6	16	12.2	2.8	9.4	.		cuticle protein h1c - signalP detected - 2 predicted membrane helices	extmat membrane	HEMIPTERA	3e-73	102.8	hypothetical protein LOC100678477	8E-030	gi|345497661	51	63	86	Nasonia vitripennis	putative cuticle protein h1c	3E-073	gi|485218706	81	85	103	Rhodnius prolixus
TiSigP-134776	489	0	0.22		12	TiSigP-134776	1475		M		0.07		65.0847	SIG	28-29	55.893	6.32	52.731	5.99	ExpAA=20.97 First60=20.97 PredHel=1 Topology=i13-32o	1	3.9	93.5	2.7	0	11.5	8	5.5	.		Secreted metalloprotease	s/enz metalloprotease	CDD	2e-50	93.8	meprin A subunit beta precursor	1E-040	gi|147901863	27	45	64	Mus musculus	zinc metalloproteinase nas-13-like	4E-033	gi|193704753	35	57	72	Acyrthosiphon pisum
TiSigP-72195	234	0	0.33		3	TiSigP-72195	710		M		0.05		62.9577	SIG	21-22	26.322	8.35	23.992	7.33	ExpAA=42.44 First60=0.07 PredHel=2 Topology=i140-162o166-188i	2	18.8	1.7	79.5	0	10.7	5.1	6.8	.		Conserved plasma membrane protein - signalP detected - 2 predicted membrane helices	uc/memb membrane	NR-LIGHT	1e-38		hypothetical protein AaeL_AAEL002965	1E-038	gi|157133367	43	64	76	Aedes aegypti	hypothetical protein LOC100168314	3E-033	gi|193690860	41	58	83	Acyrthosiphon pisum
TiTE-9870	706	0	1.12	P(3.79)S(3.68)	0	TiTE-9870	2118		G		0.27		49.0085	CYT		67.303	9.81			ExpAA=0.00 First60=0.00 PredHel=0 Topology=o	0				176	33.4	16.7	18.8	0.8		collagen alpha-2(IV) chain-like - probable fragment - 176 NetOglyc sites	extmat	HEMIPTERA	5e-56	47.6	mucin 91C	1E-160	gi|24648035	49	57	87	Drosophila melanogaster	hypothetical protein LOC100570619	3E-093	gi|328701565	36	43	80	Acyrthosiphon pisum
TiSigP-91829	157	0	0.41		6	TiSigP-91829	479		M		0.1		66.3883	SIG	16-17	18.291	4.74	16.502	4.74	ExpAA=0.01 First60=0.01 PredHel=0 Topology=o	0				0	10.8	3.2	0.6	.	1 | 132 FKQRIYR|AV 0.568 *ProP* |	hypothetical secreted protein precursor	s/uk	NR-LIGHT	1000	28	hypothetical protein ARALYDRAFT_492540	0.033	gi|297799660	26	47	28	Arabidopsis lyrata subsp. lyrata	serine/threonine-protein kinase SIK1-like	0.34	gi|193582333	24	51	13	Acyrthosiphon pisum
TiSigP-107998	81	0	0.83	A(4.34)Y(4.69)	1	TiSigP-107998	251		M		0.24		52.988	SIG	20-21	8.66	9.04	6.563	8.9	ExpAA=22.40 First60=20.23 PredHel=0 Topology=o	0				0	11.1	2.5	11.1	.		hypothetical secreted protein precursor	s/uk	NR-LIGHT	1000	50	uncharacterized protein LOC100159715 precursor	9E-009	gi|242247333	58	65	50	Acyrthosiphon pisum	ACYPI007614	2E-010	gi|239790822	58	75	47	Acyrthosiphon pisum
Ti-90991	286	0	0.43		4	Ti-90991	858		E		0.12		64.1026	BL/ANC		32.001	9.16			ExpAA=157.80 First60=36.11 PredHel=7 Topology=o15-34i47-69o84-106i126-148o175-197i218-240o255-277i	7	52.8	25.2	22	0	17.8	5.2	3.8	.		7 transmembrane receptor - 7 predicted membrane helices	st membrane	PFAM	2e-41	100	opsin	7E-099	gi|157109734	58	78	54	Aedes aegypti	pinopsin-like	1E-090	gi|328698890	55	72	74	Acyrthosiphon pisum
TiSigP-9729	85	0	1.06	A(7.65)Y(3.44)	1	TiSigP-9729	257		M		0.32		45.5253	SIG	16-17	8.212	9.1	6.573	9.01	ExpAA=37.01 First60=30.24 PredHel=2 Topology=i5-27o47-69i	2	51.8	23.5	24.7	8	10.6	3.5	9.4	.		cuticle protein h1c - signalP detected - 2 predicted membrane helices	extmat membrane	HEMIPTERA	3e-34	47.7	hypothetical protein LOC100680381	1E-015	gi|345497614	54	69	67	Nasonia vitripennis	putative cuticle protein h1c	3E-034	gi|485218706	85	89	48	Rhodnius prolixus
TiSigP-48074	120	0	0.63	H(4.84)	0	TiSigP-48074	361		M		0.1		56.5097	SIG	18-19	13.086	6.4	11.256	6.42	ExpAA=1.61 First60=1.61 PredHel=0 Topology=o	0				1	10	14.2	3.3	.		cuticle protein - signalP detected	extmat	HEMIPTERA	1e-59	97.5	adult cuticle protein, putative	8E-032	gi|157108334	58	68	96	Aedes aegypti	putative cuticle protein	1E-059	gi|485217406	83	92	98	Rhodnius prolixus
Ti-71105	250	0	0.23		3	Ti-71105	753		I	*	0.02		61.4874	SIG	19-20	27.824	8.88	25.839	8.76	ExpAA=33.18 First60=0.02 PredHel=2 Topology=i147-166o170-192i	2	16.4	1.6	82	0	13.2	6	3.2	1.2		Conserved plasma membrane protein - signalP detected - 2 predicted membrane helices	uc/memb membrane	NR-LIGHT	5e-44		conserved hypothetical protein	5E-044	gi|242004130	40	57	80	Pediculus humanus corporis	hypothetical protein LOC100161958	2E-040	gi|328709585	40	61	78	Acyrthosiphon pisum
TiSigP-1891	262	0	0.37		3	TiSigP-1891	794		M		0.1		58.3123	SIG	23-24	28.19	6.97	25.589	6.6	ExpAA=58.97 First60=14.87 PredHel=3 Topology=o4-26i152-174o184-206i	3	25.2	5.3	69.5	0	13	9.9	3.8	.		Conserved plasma membrane protein - signalP detected - 3 predicted membrane helices	uc/memb membrane	NR-LIGHT	0		conserved hypothetical protein	1E-045	gi|242004132	42	64	82	Pediculus humanus corporis	hypothetical protein	1E-127	gi|485217421	86	92	102	Rhodnius prolixus
Ti-108032	137	0	1.47	G(10.97)H(3.39)	0	Ti-108032	411		G		0.5		41.1192	CYT		11.185	7.39			ExpAA=0.34 First60=0.18 PredHel=0 Topology=o	0				0	13.1	61.3	.	4.4		glycine-rich cell wall structural protein-like isoform X2	extmat	NR-LIGHT	5e-40	88	glycine-rich cell wall structural protein-like isoform X2	5E-040	gi|512931900	59	61	88	Bombyx mori	hypothetical protein LOC100168672	3E-033	gi|193589600	48	51	43	Acyrthosiphon pisum
TiSigP-28783	179	0	0.28		10	TiSigP-28783	545		M		0.07		63.3028	SIG	20-21	20.251	4.97	17.993	4.88	ExpAA=7.49 First60=7.48 PredHel=0 Topology=o	0				1	14	5.6	3.4	.		Alpha-lactalbumin / lysozyme C - signalP detected	imm/secreted Alpha-lactalbumin	SMART	6e-44	104.7	AAEL005988-PA	4E-044	gi|403182762	60	76	15	Aedes aegypti	c-type lysozyme	2E-041	gi|482875729	55	67	96	Nilaparvata lugens
TiSigP-142750	156	0	1.02	A(4.96)	0	TiSigP-142750	469		M		0.34		44.7761	SIG	16-17	15.365	9.48	13.715	9.31	ExpAA=46.28 First60=23.10 PredHel=0 Topology=o	0				16	16	6.4	9	.		cuticle protein 38 partial - signalP detected	extmat	HEMIPTERA	3e-24	68	secreted salivary gland protein 230	2E-016	gi|325303564	49	55	73	Amblyomma variegatum	putative cuticle protein 38, partial	3E-024	gi|485217349	58	60	68	Rhodnius prolixus
TiSigP-38519	185	0	1.06	G(6.96)Y(3.95)	2	TiSigP-38519	556		M		0.28		48.0216	SIG	18-19	17.591	8.4	15.796	8.08	ExpAA=53.69 First60=17.19 PredHel=0 Topology=o	0				0	5.4	38.9	1.6	17.8		Glycine-rich cell wall structural protein - signalP detected	extmat	SWISSP	3e-27	92	At5g46730	4E-031	gi|45935055	49	52	66	Arabidopsis thaliana	hypothetical protein, partial	1E-035	gi|485221877	71	74	103	Rhodnius prolixus
TiSigP-107457	209	0	1.06	A(4.88)G(3.51)Y(3.92)	0	TiSigP-107457	635		M		0.34		45.0394	SIG	16-17	20.053	9.17	18.278	9.07	ExpAA=133.82 First60=42.79 PredHel=6 Topology=o4-26i33-55o65-87i100-122o137-159i166-188o	6	63.2	23.9	12.9	8	6.7	19.6	6.2	10		cuticle protein 38 partial - signalP detected - 7 predicted membrane helices	extmat membrane	HEMIPTERA	2e-71	107.6	cuticle protein, putative	3E-031	gi|241163765	51	56	76	Ixodes scapularis	putative cuticle protein 38, partial	2E-071	gi|485217349	69	70	108	Rhodnius prolixus
TiSigP-132326	89	0	0.36		3	TiSigP-132326	267		M		0.04		63.2959	SIG	18-19	10.113	6.54	8.164	6.77	ExpAA=0.85 First60=0.85 PredHel=0 Topology=o	0				2	13.5	6.7	4.5	.		salivary lipocalin - signalP detected lipocalin	s/lipocal	HEMIPTERA	1e-41	44.5	salivary lipocalin	8E-040	gi|149898884	90	95	45	Triatoma infestans	salivary lipocalin	1E-041	gi|149898884	90	95	45	Triatoma infestans
Ti-127501	221	0	0.86	A(5.25)	0	Ti-127501	666		M	*	0.34		44.7447	SIG	17-18	22.231	8.57	20.419	7.22	ExpAA=50.90 First60=33.61 PredHel=1 Topology=i5-27o	1	10	87.8	2.3	0	5.9	6.8	8.1	.		cuticle protein-like protein - signalP detected	extmat	HEMIPTERA	2e-83	102	similar to Larval cuticle protein A3A (TM-A3A) (TM-LCP A3A)	2E-063	gi|189234381	68	77	57	Tribolium castaneum	cuticle protein-like protein	2E-083	gi|307095040	75	78	103	Triatoma matogrossensis
TiSigP-34069	210	0	0.48		1	TiSigP-34069	638		M		0.22		54.7022	SIG	17-18	22.67	9.5	20.934	9.61	ExpAA=0.32 First60=0.23 PredHel=0 Topology=o	0				26	19.5	5.2	14.8	.		cuticular protein tweedle motif 4 precursor - signalP detected	extmat	NR-LIGHT	6e-38	68.4	hypothetical protein LOC100165583	9E-040	gi|193685909	50	64	53	Acyrthosiphon pisum	hypothetical protein LOC100165583	2E-041	gi|193685909	50	64	53	Acyrthosiphon pisum
TiSigP-135223	77	0	0.58	F(4.16)	1	TiSigP-135223	238		M		0.28		72.6891	SIG	18-19	9.465	9.61	7.324	9.61	ExpAA=41.48 First60=26.93 PredHel=2 Topology=o15-37i57-74o	2	50.6	23.4	26	0	10.4	.	2.6	.		Putative secreted peptide	s/new	SigP			conserved Plasmodium protein, unknown function	2.8	gi|124506521	32	54	3	Plasmodium falciparum 3D7	NADH dehydrogenase subunit 5 (mitochondrion)	1.3	gi|345843319	26	48	12	Ricania marginalis
TiSigP-8138	304	0	0.23		2	TiSigP-8138	920		M		0.11		60.5435	SIG	20-21	34.865	6.81	32.523	6.62	ExpAA=26.92 First60=2.65 PredHel=1 Topology=o189-211i	1	7.2	62.2	30.6	2	11.5	4.6	4.9	.		hypothetical secreted protein precursor	s/uk	NR-LIGHT	1000	54.1	hypothetical protein LOC100168188	2E-026	gi|193620269	40	58	54	Acyrthosiphon pisum	hypothetical protein LOC100168188	3E-028	gi|193620269	40	58	54	Acyrthosiphon pisum
Ti-99454	122	0	1.03	H(4.44)P(4.29)V(3.76)	0	Ti-99454	369		G	*	0.14		61.5176	CYT		13.724	9.58			ExpAA=0.00 First60=0.00 PredHel=0 Topology=o	0				1	2.5	4.1	21.3	.		cuticle protein	extmat	HEMIPTERA	1e-39	75.7	hypothetical protein LOC100678634	9E-026	gi|345492406	49	60	45	Nasonia vitripennis	putative cuticle protein	1E-039	gi|485218696	59	72	76	Rhodnius prolixus
TiSigP-82257	76	0	0.67	P(3.97)	0	TiSigP-82257	236		M		0.19		59.7458	SIG	19-20	8.44	9.22	6.433	8.39	ExpAA=6.73 First60=6.50 PredHel=0 Topology=o	0				3	14.5	1.3	19.7	.		hypothetical secreted protein precursor	s/uk	NR-LIGHT	1000	3	hypothetical protein NEUTE1DRAFT_133385	0.030	gi|336464582	44	48	4	Neurospora tetrasperma FGSC 2508	nephrin-like	0.15	gi|328724324	36	45	4	Acyrthosiphon pisum
Ti-127057	158	0	0.39		5	Ti-127057	477		S	*	0.04		63.7317	CYT		18.298	8.87			ExpAA=0.01 First60=0.00 PredHel=0 Topology=o	0				3	18.4	3.2	2.5	.		salivary lipocalin lipocalin	s/lipocal	HEMIPTERA	1e-86	83	salivary lipocalin	4E-085	gi|149689018	93	98	84	Triatoma infestans	salivary lipocalin	1E-086	gi|149689018	93	98	84	Triatoma infestans
TiSigP-10143	228	0	0.69	Q(5.88)	2	TiSigP-10143	692		M		0.26		59.2486	SIG	20-21	25.98	9.13	23.834	9.3	ExpAA=0.58 First60=0.58 PredHel=0 Topology=o	0				2	9.6	2.2	12.3	.		Transcription factor SPT20 homolog - signalP detected	tf	SWISSP	1e-10	12.1	hypothetical protein LOC100122623	6E-011	gi|345481107	31	40	23	Nasonia vitripennis	hypothetical protein LOC100569121	2E-010	gi|328711534	30	40	93	Acyrthosiphon pisum
TiSigP-3261	612	0	0.29		13	TiSigP-3261	1844		M		0.1		56.8872	SIG	28-29	66.538	7	63.412	6.43	ExpAA=33.13 First60=10.29 PredHel=1 Topology=o561-583i	1	3.6	91.7	4.7	11	12.6	8.3	9.8	0.5	1 | 488 KGARRRR|SP 0.705 *ProP* |	hypothetical conserved secreted protein precursor	s/ucs	netoglyc			hypothetical protein TcasGA2_TC001440	0.0	gi|270015577	79	82	101	Tribolium castaneum	hypothetical protein LOC100160987	0.0	gi|328719074	61	70	101	Acyrthosiphon pisum
Ti-114841	56	0	0.6	C(4.78)	6	Ti-114841	168		A		0.11		57.1429	SIG	17-18	6.275	4.23	4.418	4.68	ExpAA=0.13 First60=0.13 PredHel=0 Topology=o	0				0	14.3	8.9	1.8	.		secreted peptide - signalP detected	s/	HEMIPTERA	1e-14	74	secreted peptide	6E-013	gi|116267193	57	73	74	Triatoma brasiliensis	secreted peptide	1E-014	gi|116267193	57	73	74	Triatoma brasiliensis
Ti-137667	233	0	0.3		6	Ti-137667	702		M	*	0.06		59.4017	SIG	23-24	26.803	8.72	24.231	8.39	ExpAA=6.29 First60=5.83 PredHel=0 Topology=o	0				0	11.6	6	2.1	.		SCP-like extracellular protein domain - probable fragment - signalP detected	s/antigen5	CDD	3e-26	104.8	unnamed protein product	1E-042	gi|270046184	42	59	100	Triatoma dimidiata	antigen5-like protein precursor	7E-054	gi|307095044	44	62	100	Triatoma matogrossensis
TiSigP-86868	209	0	0.82	A(4.46)	0	TiSigP-86868	635		M		0.29		47.2441	SIG	17-18	21.118	7.13	19.374	6.51	ExpAA=56.41 First60=37.22 PredHel=1 Topology=i7-29o	1	10.5	86.1	3.3	1	6.7	9.6	7.7	.		cuticle protein-like protein - signalP detected	extmat	HEMIPTERA	1e-76	106.9	hypothetical protein TcasGA2_TC000723	8E-062	gi|270001833	66	75	109	Tribolium castaneum	cuticle protein-like protein	1E-076	gi|307095040	69	71	107	Triatoma matogrossensis
TiSigP-121394	194	0	0.36		6	TiSigP-121394	590		M		0.05		63.7288	SIG	18-19	22.142	8.92	20.081	8.94	ExpAA=0.01 First60=0.01 PredHel=0 Topology=o	0				4	16	6.7	3.1	.		salivary lipocalin - signalP detected lipocalin	s/lipocal	NR-LIGHT	0	100	salivary lipocalin	1E-104	gi|149689138	94	95	100	Triatoma infestans	salivary lipocalin	1E-106	gi|149689138	94	95	100	Triatoma infestans
TiSigP-43862	131	0	0.65	G(3.14)	0	TiSigP-43862	398		M		0.1		56.5327	SIG	20-21	13.947	6.27	11.966	6.1	ExpAA=24.29 First60=24.29 PredHel=1 Topology=i7-29o	1	16.8	77.9	5.3	0	9.2	17.6	3.8	2.3		cuticular protein 4 - signalP detected	extmat	NR-LIGHT	1e-33	104.1	cuticular protein 4	1E-033	gi|270008195	59	70	104	Tribolium castaneum	ACYPI003073	4E-033	gi|239792554	71	85	49	Acyrthosiphon pisum
Ti-144961	146	0	0.41		6	Ti-144961	441		F	*	0.03		62.8118	CYT		16.563	8.84			ExpAA=0.10 First60=0.00 PredHel=0 Topology=o	0				0	17.8	6.8	1.4	.		salivary lipocalin 6 lipocalin	s/lipocal	HEMIPTERA	1e-59	79.7	salivary lipocalin 6	4E-058	gi|111379903	70	82	80	Triatoma brasiliensis	salivary lipocalin 6	1E-059	gi|111379903	70	82	80	Triatoma brasiliensis
TiSigP-37531	69	0	0.92	A(4.08)	0	TiSigP-37531	207		M		0.35		43.9614	SIG	16-17	6.712	8.17	5.081	7.13	ExpAA=30.34 First60=28.85 PredHel=1 Topology=i5-27o	1	31.9	60.9	7.2	7	14.5	11.6	7.2	.		cuticle protein 38 partial - signalP detected	extmat	HEMIPTERA	9e-10	36.1	cuticle protein, putative	2E-005	gi|241753996	58	58	26	Ixodes scapularis	putative cuticle protein 38, partial	9E-010	gi|485217349	50	55	36	Rhodnius prolixus
TiSigP-4706	110	0	0.94	A(5.91)	0	TiSigP-4706	338		M		0.27		52.9586	SIG	16-17	11.059	9.57	9.429	9.4	ExpAA=63.89 First60=42.36 PredHel=3 Topology=i7-29o34-56i69-91o	3	60	21.8	18.2	8	10.9	0.9	10	.		cuticular protein 17 from low complexity family - signalP detected - 4 predicted membrane helices	extmat membrane	HEMIPTERA	6e-46	100.8	AAEL017500-PA	9E-015	gi|403182444	45	53	102	Aedes aegypti	uticular-like protein	2E-054	gi|307095042	95	97	100	Triatoma matogrossensis
Ti-7914	116	0	0.62	H(4.67)	0	Ti-7914	351		S	*	0.13		56.9801	CYT		12.984	5.67			ExpAA=0.00 First60=0.00 PredHel=0 Topology=o	0				0	11.2	6.9	7.8	.		cuticle protein partial	extmat	HEMIPTERA	1e-62	101.7	pupal cuticle protein, putative	4E-036	gi|157129506	66	70	89	Aedes aegypti	putative cuticle protein, partial	1E-062	gi|485221623	94	94	102	Rhodnius prolixus
TiSigP-28777	100	0	1.12	H(3.87)P(3.02)V(5.4)	0	TiSigP-28777	302		M		0.33		45.0331	SIG	17-18	10.087	10.18	8.304	10.3	ExpAA=17.23 First60=16.40 PredHel=0 Topology=o	0				8	11	1	15	.		A-kinase anchor protein 14-like - signalP detected	st/secreted A-kinase	NR-LIGHT	8e-14	95.1	AGAP003334-PA	4E-015	gi|118784988	48	55	97	Anopheles gambiae str. PEST	putative cuticle protein 38, partial	5E-007	gi|485217349	35	42	55	Rhodnius prolixus
TiSigP-80350	350	0	0.62	P(3.91)V(3.41)	2	TiSigP-80350	1058		M		0.14		55.3875	SIG	16-17	37.953	10.04	36.292	10.15	ExpAA=0.73 First60=0.60 PredHel=0 Topology=o	0				5	7.7	4.6	19.4	.		Vesicle coat complex COPII subunit SEC31 - signalP detected	pe	KOG	5e-07	23.3	zinc finger protein 512B-like	4E-030	gi|328782625	51	58	73	Apis mellifera	hypothetical protein, partial	3E-030	gi|485217296	60	65	50	Rhodnius prolixus
TiSigP-101926	52	0	0.6	W(3.32)	1	TiSigP-101926	164		M		0.22		63.4146	SIG	23-24	5.948	9.62	3.397	9.7	ExpAA=22.58 First60=22.58 PredHel=1 Topology=i12-34o	1	42.3	34.6	23.1	0	19.2	7.7	3.8	.		hypothetical secreted protein precursor	s/uk	NR-LIGHT	1000	17.9	elongation of very long chain fatty acids protein 7-like	41	gi|345497488	29	47	18	Nasonia vitripennis	mediator of RNA polymerase II transcription subunit 14-like	14	gi|328712264	38	52	3	Acyrthosiphon pisum
TiSigP-141938	338	0	0.53	P(3.81)	0	TiSigP-141938	1022		M		0.23		51.0763	SIG	24-25	36.766	8.89	34.179	8.01	ExpAA=5.46 First60=5.46 PredHel=0 Topology=o	0				16	10.9	6.2	18.9	.		tyrosine-protein phosphatase non-receptor type 23-like - signalP detected	st/secreted tyrosine-protein	NR-LIGHT	1e-70	97.7	tyrosine-protein phosphatase non-receptor type 23-like	1E-070	gi|498953199	47	56	98	Ceratitis capitata	hypothetical protein, partial	2E-097	gi|485221869	71	78	103	Rhodnius prolixus
TiSigP-42882	154	0	0.49		2	TiSigP-42882	470		M		0.18		64.0426	SIG	26-27	17.117	9.74	14.269	9.7	ExpAA=88.27 First60=37.07 PredHel=4 Topology=o4-26i47-69o74-96i109-131o	4	57.1	20.8	22.1	0	17.5	5.2	3.9	.		Conserved plasma membrane protein - signalP detected - 5 predicted membrane helices	uc/memb membrane	KOG	2e-50	18.6	hypothetical protein SINV_12047	2E-050	gi|322785875	60	84	19	Solenopsis invicta	nose resistant to fluoxetine protein 6-like	1E-049	gi|193575679	57	79	17	Acyrthosiphon pisum
TiSigP-31328	64	0	0.7	H(3.63)M(3.61)	0	TiSigP-31328	200		M		0.24		61.5	SIG	22-23	7.408	10.43	4.759	9.99	ExpAA=6.03 First60=6.03 PredHel=0 Topology=o	0				0	18.8	1.6	1.6	.		hypothetical secreted protein precursor	s/uk	NR-LIGHT	1000	12	hypothetical protein AaeL_AAEL003392	3.6	gi|157136037	34	52	12	Aedes aegypti	sugar transporter 14	0.14	gi|291461587	30	54	12	Nilaparvata lugens
TiSigP-65114	470	0	0.31		1	TiSigP-65114	1418		M		0.11		62.976	SIG	17-18	52.37	4.86	50.429	4.82	ExpAA=0.00 First60=0.00 PredHel=0 Topology=o	0				35	21.3	3.8	7.9	.	1 | 103 TTKRPKR|RR 0.540 *ProP* |	Probable serine/threonine-protein kinase nek3 - signalP detected	st	SWISSP	6e-05	36.5	hypothetical protein TcasGA2_TC007080	6E-033	gi|270005073	33	50	55	Tribolium castaneum	hypothetical protein LOC100158946	7E-023	gi|193697537	28	40	68	Acyrthosiphon pisum
TiSigP-33531	96	0	0.54	C(5.58)Y(3.04)	12	TiSigP-33531	296		M		0.12		65.8784	SIG	19-20	11.165	7.47	8.713	7.65	ExpAA=18.80 First60=18.80 PredHel=1 Topology=o4-23i	1	19.8	4.2	76	0	9.4	2.1	4.2	.		hypothetical secreted protein precursor	s/uk	NR-LIGHT	1000	43.6	hypothetical protein LOC100168252	3E-026	gi|328698434	70	86	44	Acyrthosiphon pisum	hypothetical protein LOC100168252	5E-028	gi|328698434	70	86	44	Acyrthosiphon pisum
TiSigP-134949	415	0	0.21	W(3.12)	8	TiSigP-134949	1253		M		0.08		64.8045	SIG	30-31	48.469	8.8	44.931	9.06	ExpAA=26.53 First60=21.90 PredHel=1 Topology=i13-35o	1	5.3	91.6	3.1	0	9.6	6.3	5.1	.		3-ketosteroid-9-alpha-hydroxylase oxygenase subunit-like - signalP detected	met/lipd	HEMIPTERA	4e-89	95.8	conserved hypothetical protein	1E-113	gi|242019080	49	66	89	Pediculus humanus corporis	3-ketosteroid-9-alpha-hydroxylase oxygenase subunit-like	4E-089	gi|328713268	42	59	96	Acyrthosiphon pisum
Ti-97893	60	0	1.4	G(8.64)Y(6.82)	0	Ti-97893	180		A		0.28		49.4444	CYT		5.755	5.56			ExpAA=27.63 First60=27.63 PredHel=1 Topology=o15-37i	1	36.7	25	38.3	0	6.7	48.3	.	25		secreted protein - probable fragment	s/	NR-LIGHT	8e-19	27	secreted protein, putative	8E-019	gi|241569673	72	72	27	Ixodes scapularis	hypothetical protein	6E-016	gi|485218080	66	72	52	Rhodnius prolixus
TiSigP-23634	53	0	0.56		0	TiSigP-23634	167		M		0.11		61.0778	SIG	18-19	6.019	8.4	3.927	6.93	ExpAA=0.00 First60=0.00 PredHel=0 Topology=o	0				2	28.3	5.7	.	.		hypothetical secreted protein precursor	s/uk	NR-LIGHT	1000	10.9	RNA-directed DNA polymerase	8.2	gi|113478104	35	56	11	Trichodesmium erythraeum IMS101	ACYPI001979	30	gi|239788740	27	45	31	Acyrthosiphon pisum
TiSigP-135928	393	0	0.18		6	TiSigP-135928	1187		M		0.12		59.2249	SIG	18-19	45.633	6.39	43.498	6.26	ExpAA=2.68 First60=2.68 PredHel=0 Topology=o	0				0	13.5	3.6	5.1	.		Conserved secreted protein precursor - signalP detected	s/ucs	NR-LIGHT	3e-36		hypothetical protein Phum_PHUM576660	3E-036	gi|242023564	37	56	87	Pediculus humanus corporis	hypothetical protein LOC100575681	2E-031	gi|328699434	32	56	50	Acyrthosiphon pisum
TiSigP-2419	761	0	0.22		20	TiSigP-2419	2291		M		0.14		68.529	BL	23-24	88.213	5.49	85.647	5.49	ExpAA=45.27 First60=1.24 PredHel=2 Topology=o356-378i473-495o	2	5.8	81.7	12.5	0	13.3	3.5	2.8	.		Catalytic domain of Protein Tyrosine Kinases - probable fragment - 3 predicted membrane helices	st membrane	CDD	0	112.9	Fibroblast growth factor receptor 3	1E-103	gi|307189711	34	53	48	Camponotus floridanus	basic fibroblast growth factor receptor 1-A-like isoform 1	3E-063	gi|328715620	41	60	31	Acyrthosiphon pisum
Ti-126275	623	0	0.24		10	Ti-126275	1872		R	*	0.05		60.9509	BL	20-21	69.913	7.3	67.613	6.99	ExpAA=12.02 First60=11.41 PredHel=0 Topology=o	0				1	11.9	8.5	4.2	.	2 | 100 PKARSKR|GI 0.755 *ProP* | 112 LQSRYRR|VF 0.591 *ProP* |	subtilisin-related protease SPC3	pm/protease	NR-LIGHT	0	76	hypothetical protein TcasGA2_TC004402	1E-159	gi|270000764	45	62	98	Tribolium castaneum	hypothetical protein LOC100161992	1E-134	gi|328718355	47	63	41	Acyrthosiphon pisum
TiSigP-75474	83	0	0.57		0	TiSigP-75474	257		M		0.18		52.5292	SIG	35-36	8.913	10	5.41	9.6	ExpAA=19.78 First60=19.78 PredHel=1 Topology=o15-37i	1	26.5	18.1	55.4	0	9.6	7.2	6	.	1 | 67 PHSHHKR|SI 0.581 *ProP* |	hypothetical secreted protein precursor	s/uk	NR-LIGHT	1000	13.3	hypothetical protein EAG_08288	1E-014	gi|307173897	66	82	13	Camponotus floridanus	hypothetical protein LOC100574851	3E-015	gi|328709578	56	74	26	Acyrthosiphon pisum
TiSigP-80120	146	0	0.41		6	TiSigP-80120	446		M		0.08		61.6592	SIG	19-20	15.972	8.69	13.969	8.52	ExpAA=19.50 First60=19.49 PredHel=1 Topology=o4-26i	1	15.1	2.7	82.2	0	11	6.2	2.1	.		odorant-binding protein precursor - signalP detected OBP	s/OBP	HEMIPTERA	8e-65	100	odorant-binding protein precursor	3E-063	gi|33518701	80	89	100	Rhodnius prolixus	odorant-binding protein precursor	8E-065	gi|33518701	80	89	100	Rhodnius prolixus
Ti-109672	183	0	0.29	W(3.3)	8	Ti-109672	552		L	*	0.05		59.4203	CYT		21.058	8.79			ExpAA=0.00 First60=0.00 PredHel=0 Topology=o	0				1	10.9	6.6	6.6	.		C-type lectin precursor	s/	NR-LIGHT	5e-72	79.2	hypothetical protein LOC100119498	8E-075	gi|156541512	72	84	80	Nasonia vitripennis	ACYPI009411	2E-043	gi|239788217	48	60	82	Acyrthosiphon pisum
Ti-33197	198	0	0.31		5	Ti-33197	597		L	*	0.17		70.1843	CYT		22.608	4.64			ExpAA=0.09 First60=0.09 PredHel=0 Topology=o	0				0	12.1	4	5.6	.		conserved secreted protein	s/	HEMIPTERA	1e-96	100	hypothetical protein DAPPUDRAFT_306516	1E-038	gi|321476797	40	61	99	Daphnia pulex	putative conserved secreted protein	1E-096	gi|485218740	83	92	100	Rhodnius prolixus
TiSigP-135799	54	0	0.62		3	TiSigP-135799	170		M		0.26		58.2353	SIG	31-32	6.238	9.26	2.462	8.95	ExpAA=21.95 First60=21.95 PredHel=1 Topology=i9-31o	1	40.7	42.6	16.7	1	16.7	1.9	5.6	.		hypothetical secreted protein precursor	s/uk	NR-LIGHT	1000	7	transmembrane channel-like 8 isoform X1	14	gi|530411637	34	50	7	Homo sapiens	NADH dehydrogenase subunit I	0.72	gi|291621803	42	62	11	Triatoma sordida
Ti-68378	73	0	0.5		2	Ti-68378	219		I		0.32		56.621	ANC		8.583	10.19			ExpAA=38.36 First60=34.28 PredHel=2 Topology=o10-32i44-66o	2	60.3	23.3	16.4	0	12.3	4.1	4.1	.		Unknown product - 2 predicted membrane helices - Membrane anchor detected	uk membrane membrAnchor				conserved Plasmodium protein	6.2	gi|258597394	39	57	16	Plasmodium falciparum 3D7	NADH dehydrogenase I	2.7	gi|34576983	48	68	16	Carsonus sp. RSZ-2003
TiSigP-33582	1851	0	0.32		4	TiSigP-33582	5561		M		0.17		60.7984	SIG	20-21	203.509	7.72	201.377	7.71	ExpAA=2.08 First60=1.82 PredHel=0 Topology=o	0				86	24.7	3.6	8.4	.	1 | 1773 SPQRTGR|DE 0.532 *ProP* |	serine protease inhibitor - probable fragment - signalP detected	s/protinh	NR-LIGHT	0	93.9	hypothetical protein LOC100163053	0.0	gi|193690699	35	48	111	Acyrthosiphon pisum	hypothetical protein LOC100163053	0.0	gi|193690699	35	48	111	Acyrthosiphon pisum
TiSigP-16740	259	0	0.27		7	TiSigP-16740	785		M		0.08		57.707	SIG	21-22	29.334	8.73	26.984	8.85	ExpAA=7.41 First60=6.54 PredHel=0 Topology=o	0				1	9.7	6.6	6.2	.		Juvenile hormone binding protein in insects - signalP detected	s/	SMART	4e-50	101.3	protein takeout-like	1E-060	gi|193636528	48	67	88	Acyrthosiphon pisum	putative takeout length	1E-142	gi|485217551	91	96	100	Rhodnius prolixus
TiSigP-100004	59	0	0.5	W(4.38)	0	TiSigP-100004	177		M		0.18		61.5819	BL	42-43	6.753	5.98	1.983	5.38	ExpAA=30.53 First60=30.53 PredHel=1 Topology=i13-35o	1	37.3	40.7	22	0	15.3	3.4	1.7	.		Predicted acyltransferase	uc	KOG	3e-06	9	hypothetical protein AaeL_AAEL007302	3E-019	gi|157115640	68	89	9	Aedes aegypti	nose resistant to fluoxetine protein 6-like	9E-018	gi|193575679	65	79	7	Acyrthosiphon pisum
TiSigP-20680	685	0	0.19		29	TiSigP-20680	2063		M		0.09		57.0528	SIG	26-27	75.907	4.97	72.998	4.93	ExpAA=39.41 First60=16.41 PredHel=1 Topology=o625-647i	1	3.2	91.2	5.5	2	15.2	6.3	4.1	.	1 | 563 GKRRRRR|ST 0.862 *ProP* |	Conserved secreted protein precursor - signalP detected	s/ucs	NR-LIGHT	0		hypothetical protein LOC100169340	0.0	gi|193676548	76	88	97	Acyrthosiphon pisum	hypothetical protein LOC100169340	0.0	gi|193676548	76	88	97	Acyrthosiphon pisum
Ti-126805	206	0	0.44		1	Ti-126805	621		M	*	0.14		57.81	SIG	16-17	23.516	5.18	21.813	5.07	ExpAA=0.03 First60=0.03 PredHel=0 Topology=o	0				4	10.2	6.3	9.7	.		insect cuticle protein - signalP detected	extmat	HEMIPTERA	2e-98	100.4	cuticular protein RR-1 family member 53 precursor	9E-045	gi|268607673	46	63	105	Nasonia vitripennis	putative insect cuticle protein	2E-098	gi|485220760	84	90	100	Rhodnius prolixus
Ti-19912	393	0	0.23		6	Ti-19912	1182		V	*	0.09		66.0745	BL	22-23	43.983	9.14	41.572	9.07	ExpAA=18.64 First60=14.07 PredHel=0 Topology=o	0				1	14.5	8.9	4.3	.		cathepsin D	pm/protease	NR-LIGHT	0	100	cathepsin D	1E-104	gi|301030231	47	66	100	Triatoma infestans	putative aspartyl protease	1E-151	gi|485221197	65	80	98	Rhodnius prolixus
TiSigP-21578	116	0	0.93	A(3.79)G(3.08)Y(3.02)	0	TiSigP-21578	356		M		0.28		48.3146	SIG	16-17	11.415	9.26	9.85	8.98	ExpAA=64.15 First60=33.30 PredHel=2 Topology=i5-27o90-112i	2	37.9	54.3	7.8	3	8.6	17.2	6.9	5.2		cuticle protein partial - signalP detected - 2 predicted membrane helices	extmat membrane	HEMIPTERA	3e-23	98	cuticle protein, putative	6E-011	gi|241753996	47	56	45	Ixodes scapularis	putative cuticle protein, partial	3E-023	gi|485221665	47	50	98	Rhodnius prolixus
Ti-138655	364	1.64835	0.24	X(5.9)	11	Ti-138655	1095	Y	I	*	0.11	N(7.47)	55.9817	CYT		40.471	7.66			ExpAA=0.04 First60=0.00 PredHel=0 Topology=o	0				5	13.7	4.9	7.7	.	2 | 106 PRMRHWR|GQ 0.533 *ProP* | 255 RKHRTKR|TI 0.701 *ProP* |	Transforming growth factor beta bone morphogenetic protein	st	KOG	1e-44	95.6	similar to myostatin	2E-085	gi|91085397	44	62	92	Tribolium castaneum	growth/differentiation factor 8-like	1E-068	gi|328720011	37	50	102	Acyrthosiphon pisum
TiSigP-33495	223	0	0.73	H(3.82)	1	TiSigP-33495	677		M		0.12		55.8346	SIG	19-20	23.856	5.86	21.99	5.79	ExpAA=3.16 First60=2.96 PredHel=0 Topology=o	0				2	8.1	7.2	10.3	.		cuticle protein - signalP detected	extmat	HEMIPTERA	0	102.1	similar to Lm-ACP19=wing cuticle protein	4E-034	gi|189237061	39	47	47	Tribolium castaneum	putative cuticle protein	1E-115	gi|485218769	85	88	102	Rhodnius prolixus
TiSigP-14283	331	0	0.91	P(3.34)V(3.17)	0	TiSigP-14283	1001		M		0.11		56.9431	SIG	18-19	35.975	9.17	33.903	9.05	ExpAA=2.77 First60=1.94 PredHel=0 Topology=o	0				2	3.3	13.9	16.6	6.3		cuticular protein CPG12-like precursor - signalP detected	extmat	HEMIPTERA	7e-97	105.2	hypothetical protein LOC100164291	6E-098	gi|328723894	62	74	50	Acyrthosiphon pisum	hypothetical protein LOC100164291	1E-099	gi|328723894	62	74	50	Acyrthosiphon pisum
TiSigP-111670	862	0	0.47		17	TiSigP-111670	2594		M		0.17		56.1295	BL	24-25	93.144	9.52	90.306	9.61	ExpAA=8.82 First60=8.79 PredHel=0 Topology=o	0				180	29.2	4.3	12.8	.		Trypsin-like serine protease - probable fragment - 180 NetOglyc sites	pm/protease	SMART	2e-77	104	hypothetical protein LOC100162790	0.0	gi|193599044	48	59	102	Acyrthosiphon pisum	hypothetical protein LOC100162790	0.0	gi|193599044	48	59	102	Acyrthosiphon pisum
TiSigP-138655	313	0	0.23		5	TiSigP-138655	947		M		0.11		56.3886	SIG	20-21	35.514	9.15	33.693	9.15	ExpAA=10.42 First60=10.42 PredHel=0 Topology=o	0				6	14.7	4.5	7.7	.	2 | 119 PRMRHWR|GQ 0.533 *ProP* | 268 RKHRTKR|TI 0.701 *ProP* |	Transforming growth factor beta bone morphogenetic protein - signalP detected	st/secreted Transforming	KOG	6e-23	76.7	Growth/differentiation factor 8 precursor, putative	3E-056	gi|242007428	38	53	59	Pediculus humanus corporis	growth/differentiation factor 8-like	4E-041	gi|328720011	32	46	84	Acyrthosiphon pisum
TiSigP-87432	112	0	0.61	W(3.08)	0	TiSigP-87432	337		M		0.17		61.4243	SIG	26-27	12.309	6.5	9.305	8.13	ExpAA=77.59 First60=42.53 PredHel=3 Topology=o10-32i39-58o63-85i	3	56.3	13.4	30.4	0	14.3	7.1	3.6	.		sugar transporter 2 - probable fragment - signalP detected - 3 predicted membrane helices	tr membrane	HEMIPTERA	9e-33	22.6	conserved hypothetical protein	3E-014	gi|242013039	38	61	21	Pediculus humanus corporis	sugar transporter 2	9E-033	gi|291461563	60	73	23	Nilaparvata lugens
TiSigP-75567	198	0	0.39		2	TiSigP-75567	594		M		0.11		64.4781	SIG	17-18	22.426	8.36	20.435	8.42	ExpAA=1.72 First60=1.72 PredHel=0 Topology=o	0				5	18.2	3.5	8.6	.		hypothetical secreted protein precursor	s/uk	NR-LIGHT	1000	4.9	hypothetical protein BRAFLDRAFT_63242	0.028	gi|261289361	31	53	5	Branchiostoma floridae	ATPase family AAA domain-containing protein 2B-like isoform 1	0.31	gi|193709179	22	46	9	Acyrthosiphon pisum
Ti-83422	82	0	0.75	F(3.3)Y(3.56)	0	Ti-83422	249		M	*	0.35		79.1165	ANC		10.008	9.49			ExpAA=28.99 First60=24.68 PredHel=1 Topology=o15-37i	1	26.8	18.3	54.9	0	12.2	1.2	.	.		Unknown product - Membrane anchor detected	uk membrAnchor				predicted protein	0.014	gi|297819664	35	54	85	Arabidopsis lyrata subsp. lyrata	NADH dehydrogenase subunit 1	0.050	gi|56714980	31	47	29	Ferrisia gilli
TiSigP-117310	855	0	0.31		1	TiSigP-117310	2573		M		0.11		57.9479	SIG	24-25	93.646	8.91	91.076	8.88	ExpAA=43.35 First60=22.59 PredHel=2 Topology=o10-32i400-422o	2	5.1	51.8	43	23	21.5	5.4	8	.	4 | 344 TTKRTRR|PT 0.500 *ProP* | 662 PRSLLKR|SE 0.503 *ProP* | 665 LLKRSER|DV 0.638 *ProP* | 842 SSSRQKR|NL 0.823 *ProP* |	Cell wall protein DAN4 - signalP detected - 3 predicted membrane helices	extmat membrane	SWISSP	2e-10	51.8	hypothetical protein LOC100163617	6E-064	gi|328715987	30	43	102	Acyrthosiphon pisum	hypothetical protein LOC100163617	1E-065	gi|328715987	30	43	102	Acyrthosiphon pisum
Ti-132231	83	9.63856	0.7	X(34.48)	0	Ti-132231	252	Y	L	*	0.47	N(40.55)	38.8889	BL/SIG		7.726	11.44			ExpAA=0.64 First60=0.59 PredHel=0 Topology=o	0				6	13.3	6	14.5	.		Uncultured bacterium partial 16S rRNA gene clone ClL96 - probable fragment	ps	RRNA	6e-97	21.1	chromosome 9 open reading frame 75	1.7	gi|119608770	35	43	20	Homo sapiens	hypothetical protein LOC100168822	23	gi|328699596	37	51	7	Acyrthosiphon pisum
Ti-21136	383	0	0.25		24	Ti-21136	1152		I	*	0.09		57.2049	SIG	17-18	41.993	5.2	40.122	5.04	ExpAA=0.08 First60=0.05 PredHel=0 Topology=o	0				0	12.8	8.6	6	.		Conserved secreted protein precursor - signalP detected	s/ucs	NR-LIGHT	0		hypothetical protein LOC100166868	1E-133	gi|193699941	56	74	98	Acyrthosiphon pisum	hypothetical protein LOC100166868	1E-135	gi|193699941	56	74	98	Acyrthosiphon pisum
TiSigP-10639	549	0	0.29		2	TiSigP-10639	1655		M		0.16		66.7674	SIG	19-20	62.697	5.18	60.712	5.14	ExpAA=3.53 First60=3.50 PredHel=0 Topology=o	0				0	15.1	4.4	2.4	.		serine protease inhibitor 10 precursor - signalP detected	s/protinh	NR-LIGHT	2e-77	107.9	serine protease inhibitor 10 precursor	2E-077	gi|226342882	33	52	108	Bombyx mori	putative serpin length	0.0	gi|485219477	69	77	109	Rhodnius prolixus
TiSigP-34416	94	0	0.44	C(3.32)	7	TiSigP-34416	290		M		0.2		51.7241	SIG	19-20	10.27	6.93	8.276	6.54	ExpAA=10.62 First60=10.22 PredHel=0 Topology=o	0				0	10.6	5.3	4.3	.	1 | 51 HAARLKR|AT 0.717 *ProP* |	defensin - signalP detected	imm/secreted defensin	HEMIPTERA	2e-52	100	defensin	1E-050	gi|89112752	98	98	100	Triatoma infestans	defensin	2E-052	gi|89112752	98	98	100	Triatoma infestans
Ti-68772	82	0	0.81	H(8.49)W(3.15)	0	Ti-68772	249		M	*	0.15		55.0201	SIG	20-21	9.384	7.36	7.289	7.11	ExpAA=21.47 First60=21.47 PredHel=1 Topology=i7-29o	1	26.8	64.6	8.5	0	14.6	9.8	4.9	.		hypothetical secreted histidine rich peptide precursor - signalP detected	s/	HEMIPTERA	8e-48	101.2	hypothetical protein	5E-012	gi|189235401	44	55	105	Tribolium castaneum	hypothetical secreted histidine rich peptide precursor	8E-048	gi|344190599	98	98	101	Dipetalogaster maximus
TiSigP-561	240	0	0.41	C(3.35)	18	TiSigP-561	728		M		0.11		56.3187	SIG	21-22	26.738	4.73	24.433	4.57	ExpAA=0.64 First60=0.64 PredHel=0 Topology=o	0				0	9.2	9.6	7.1	.		cuticular protein analogous to peritrophins 3-C5 isoform 2 precursor - signalP detected	extmat	NR-LIGHT	0	98.7	cuticular protein analogous to peritrophins 3-C5 isoform 2 precursor	1E-123	gi|166851824	82	90	99	Tribolium castaneum	putative gasp length	1E-145	gi|485219072	95	96	100	Rhodnius prolixus
TiSigP-96297	503	0	0.21		9	TiSigP-96297	1517		M		0.04		61.3052	SIG	24-25	57.671	8.8	54.995	8.81	ExpAA=42.57 First60=22.62 PredHel=1 Topology=i5-27o	1	4.4	94.6	1	0	8	7.2	5.6	.		Cytochrome P450 - signalP detected	detox/ox	PFAM	2e-77	103	cytochrome P-450, putative	1E-122	gi|242013515	46	63	101	Pediculus humanus corporis	cytochrome P450 CYP306A1	1E-118	gi|478237528	45	64	100	Laodelphax striatella
Ti-133972	204	0	0.44		5	Ti-133972	615		F	*	0.15		57.561	CYT		23.139	8.81			ExpAA=0.02 First60=0.00 PredHel=0 Topology=o	0				0	9.8	8.8	3.9	.		SCP-like extracellular protein domain	s/antigen5	CDD	9e-23	92.3	antigen-5-like protein precursor	3E-050	gi|149898844	62	79	59	Triatoma infestans	antigen-5-like protein precursor	7E-052	gi|149898844	62	79	59	Triatoma infestans
Ti-26151	63	0	0.74	F(3.13)	4	Ti-26151	189		P		0.3		69.3122	SIG	23-24	7.65	8.59	5.076	8.76	ExpAA=39.12 First60=39.12 PredHel=2 Topology=i7-29o39-58i	2	65.1	15.9	19	0	14.3	.	3.2	.		Putative secreted peptide	s/new	SigP			hypothetical protein ARALYDRAFT_485137	18	gi|297815958	39	56	5	Arabidopsis lyrata subsp. lyrata	NADH dehydrogenase 1	0.085	gi|1890814	36	56	13	Flexamia huroni
TiSigP-44366	98	0	0.44		1	TiSigP-44366	294		M		0.05		59.8639	SIG	23-24	11.232	4.88	8.651	4.7	ExpAA=17.09 First60=17.09 PredHel=0 Topology=o	0				0	10.2	5.1	7.1	.		cuticular protein 70 precursor - signalP detected	extmat	HEMIPTERA	7e-20	83.7	cuticular protein 70 precursor	4E-018	gi|288558742	48	66	84	Acyrthosiphon pisum	cuticular protein 70 precursor	7E-020	gi|288558742	48	66	84	Acyrthosiphon pisum
TiSigP-122197	422	0	0.74	W(10.42)	1	TiSigP-122197	1274		M		0.18		59.8901	SIG	23-24	52.162	9.83	49.569	9.86	ExpAA=7.09 First60=7.09 PredHel=0 Topology=o	0				0	5.5	2.6	9	.		hypothetical conserved secreted protein precursor	s/ucs	NR-LIGHT	0	62.3	hypothetical protein LOC409163 isoform 1	1E-172	gi|66512122	75	83	62	Apis mellifera	hypothetical protein LOC100167781	1E-170	gi|193664402	64	75	98	Acyrthosiphon pisum
TiSigP-78704	284	0	0.39		12	TiSigP-78704	860		M		0.13		56.6279	SIG	24-25	30.84	8.74	28.15	8.85	ExpAA=13.77 First60=13.72 PredHel=0 Topology=o	0				0	11.3	12.7	2.8	.	2 | 39 ACGRTRR|SG 0.591 *ProP* | 42 RTRRSGR|II 0.548 *ProP* |	Trypsin-like serine protease - probable fragment - signalP detected	s/protease	SMART	4e-86	104.3	serine protease H42	5E-081	gi|270004848	52	69	89	Tribolium castaneum	coagulation factor IX-like	2E-045	gi|328717744	37	57	45	Acyrthosiphon pisum
TiSigP-101205	125	0	0.67	G(3.43)H(4.95)	0	TiSigP-101205	383		M		0.12		55.6136	SIG	16-17	13.51	6.44	11.881	6.33	ExpAA=2.31 First60=2.31 PredHel=0 Topology=o	0				1	9.6	19.2	3.2	.		cuticle protein - signalP detected	extmat	HEMIPTERA	5e-50	96.6	cuticular protein RR-2 motif 126 precursor	9E-031	gi|290563408	58	71	80	Bombyx mori	putative h rich uticle protein	8E-069	gi|485221494	90	94	100	Rhodnius prolixus
TiSigP-17508	334	0	0.33		2	TiSigP-17508	1010		M		0.1		58.9109	SIG	21-22	36.243	6.53	33.91	6.59	ExpAA=0.25 First60=0.20 PredHel=0 Topology=o	0				13	15.9	4.2	10.8	.		hypothetical conserved secreted protein precursor	s/ucs	Sigp			hypothetical protein TcasGA2_TC013418	1E-030	gi|270006981	31	48	89	Tribolium castaneum	hypothetical protein LOC100162741	9E-027	gi|328705520	32	48	86	Acyrthosiphon pisum
TiSigP-80648	171	0	0.8	A(4.63)	0	TiSigP-80648	521		M		0.3		46.833	SIG	16-17	17.053	9.4	15.325	9.3	ExpAA=58.19 First60=28.03 PredHel=1 Topology=i7-29o	1	12.9	83	4.1	3	12.3	8.2	7	.		pupal cuticle protein c1b tm-c1b tm-pcp c1b - signalP detected	extmat	HEMIPTERA	1e-71	111.7	similar to Pupal cuticle protein C1B (TM-C1B) (TM-PCP C1B)	6E-038	gi|91079226	56	67	100	Tribolium castaneum	putative pupal cuticle protein c1b tm-c1b tm-pcp c1b	1E-071	gi|485220513	84	87	112	Rhodnius prolixus
TiSigP-133547	508	0	0.55	Q(5.33)	0	TiSigP-133547	1532		M		0.23		58.8773	SIG	19-20	58.455	9.48	56.478	9.49	ExpAA=8.67 First60=8.67 PredHel=0 Topology=o	0				1	12.2	2	9.6	.		mediator of RNA polymerase II transcription subunit 26 - probable fragment - signalP detected	tm	SWISSP	2e-28	15.6	hypothetical protein	8E-026	gi|82594248	30	45	15	Plasmodium yoelii yoelii 17XNL	hypothetical protein LOC100162787	1E-023	gi|193702406	24	38	95	Acyrthosiphon pisum
TiSigP-80682	578	0	0.34		1	TiSigP-80682	1742		M		0.18		64.868	SIG	18-19	65.011	6.39	63.043	6.33	ExpAA=0.06 First60=0.06 PredHel=0 Topology=o	0				5	15.4	4.8	10	.	1 | 577 TRLRPKR|Y- 0.718 *ProP* |	Conserved secreted protein precursor - signalP detected	s/ucs	NR-LIGHT	1e-32		hypothetical protein LOC100163324	6E-031	gi|328712075	26	41	77	Acyrthosiphon pisum	hypothetical protein LOC100163324	1E-032	gi|328712075	26	41	77	Acyrthosiphon pisum
TiSigP-20607	164	0	0.3		2	TiSigP-20607	500		M		0.06		62.8	SIG	16-17	17.929	5.66	16.237	5.35	ExpAA=0.00 First60=0.00 PredHel=0 Topology=o	0				12	22	5.5	3	.		hypothetical secreted protein precursor	s/uk	netoglyc			hypothetical protein TcasGA2_TC012621	1E-015	gi|270013942	35	49	25	Tribolium castaneum	hypothetical protein LOC100165153	6E-017	gi|328705204	31	47	86	Acyrthosiphon pisum
TiSigP-75259	353	0	0.19		6	TiSigP-75259	1060		M		0.04		63.6792	SIG	30-31	39.823	6.76	36.3	6.75	ExpAA=36.05 First60=13.28 PredHel=1 Topology=o259-281i	1	6.2	73.4	20.4	1	17.6	5.9	4.8	.	1 | 236 SDFRAHR|DV 0.522 *ProP* |	hypothetical conserved secreted protein precursor	s/ucs	HEMIPTERA	1e-36	27.8	nose resistant to fluoxetine protein 6-like	7E-035	gi|193575679	32	55	28	Acyrthosiphon pisum	nose resistant to fluoxetine protein 6-like	1E-036	gi|193575679	32	55	28	Acyrthosiphon pisum
TiSigP-94888	54	0	0.7	P(3.72)W(4.79)	2	TiSigP-94888	170		M	*	0.28		49.4118	SIG	22-23	6.102	10.1	3.516	9.51	ExpAA=0.01 First60=0.01 PredHel=0 Topology=o	0				4	14.8	.	18.5	.		hypothetical secreted protein precursor	s/uk	NR-LIGHT	1000	4.6	hypothetical protein ANI_1_2862014	0.97	gi|145230011	53	57	5	Aspergillus niger CBS 513.88	hypothetical protein LOC100164629	1.2	gi|193594220	50	50	7	Acyrthosiphon pisum
Ti-48698	67	0	0.72	F(3.67)	4	Ti-48698	201		I		0.3		69.6517	CYT		7.821	9.17			ExpAA=13.99 First60=13.68 PredHel=0 Topology=o	0				0	23.9	.	3	.		Unknown product	uk				hypothetical protein	6.3	gi|527100237	34	58	73	Babesia bovis	peptidyl-prolyl cis-trans isomerase FKBP8-like	8.2	gi|193718465	45	54	6	Acyrthosiphon pisum
Ti-4544	232	0	0.25		3	Ti-4544	699		L	*	0.09		63.5193	CYT		26.456	8.89			ExpAA=0.05 First60=0.00 PredHel=0 Topology=o	0				0	7.8	6.9	6	.		Haemolymph juvenile hormone binding protein	s/	PFAM	2e-65	91.4	uncharacterized protein LOC100158751 precursor	1E-081	gi|350534532	63	77	87	Acyrthosiphon pisum	ACYPI000189	2E-083	gi|239788825	63	77	87	Acyrthosiphon pisum
TiSigP-17378	229	0	0.28		9	TiSigP-17378	695		M		0.03		61.7266	SIG	20-21	25.6	8.71	23.394	8.55	ExpAA=1.75 First60=0.79 PredHel=0 Topology=o	0				1	17	7	6.1	.		Conserved secreted protein precursor - signalP detected	s/ucs	NR-LIGHT	1e-70		hypothetical protein TcasGA2_TC014638	1E-070	gi|270007895	68	77	82	Tribolium castaneum	hypothetical protein LOC100159444	8E-063	gi|193716078	61	74	79	Acyrthosiphon pisum
TiSigP-43434	52	0	0.66	C(3.43)M(4.44)	4	TiSigP-43434	159		M	*	0.2		65.4088	SIG	27-28	6.099	8.84	2.947	7.94	ExpAA=24.77 First60=24.77 PredHel=1 Topology=o15-46i	1	59.6	28.8	11.5	0	3.8	3.8	.	.		hypothetical secreted protein precursor	s/uk	NR-LIGHT	1000	7.2	beta glucosidase, partial	14	gi|383100988	26	58	7	Arabidopsis halleri subsp. halleri	NADH dehydrogenase subunit 5	8.0	gi|215788971	28	48	10	Sigara septemlineata
TiSigP-24643	124	0	0.42	W(4.17)	0	TiSigP-24643	380		M		0.09		57.1053	BL	16-17	14.804	9.03	12.909	8.77	ExpAA=23.10 First60=23.10 PredHel=1 Topology=o22-44i	1	17.7	17.7	64.5	0	8.9	5.6	8.1	.		Unknown product	uk				osiris 17, isoform C	0.066	gi|442617710	29	43	12	Drosophila melanogaster	hypothetical protein LOC100574453	0.066	gi|328710927	26	40	24	Acyrthosiphon pisum
TiTE-129454	988	7.69231	0.5	X(27.51)	21	TiTE-129454	2964		K		0.27		74.9325	CYT		108.227	9.77			ExpAA=97.03 First60=5.07 PredHel=1 Topology=i165-187o	1	2.2	81.1	16.7	0	11	1.1	1.2	.	2 | 856 KNHKXKR|SG 0.513 *ProP* | 895 TKNXKKR|KF 0.525 *ProP* |	Unknown product - 2 predicted membrane helices	uk membrane				transcription factor with AP2 domain(s), putative	0.005	gi|124505223	24	42	10	Plasmodium falciparum 3D7	hypothetical protein LOC100572663	0.84	gi|328720070	23	46	26	Acyrthosiphon pisum
Ti-145072	197	0	0.41		7	Ti-145072	594		M	*	0.11		67.0034	SIG	18-19	22.72	8.72	20.794	8.62	ExpAA=13.88 First60=12.33 PredHel=0 Topology=o	0				0	10.2	6.6	3	.		salivary lipocalin - signalP detected lipocalin	s/lipocal	HEMIPTERA	5e-34	100.5	unnamed protein product	3E-067	gi|270046198	61	75	101	Triatoma dimidiata	unnamed protein product	8E-069	gi|270046198	61	75	101	Triatoma dimidiata
TiSigP-16828	188	0	0.31		6	TiSigP-16828	572		M		0.06		61.014	BL	17-18	20.981	5.16	18.979	5.16	ExpAA=0.33 First60=0.03 PredHel=0 Topology=o	0				0	16	5.9	4.3	.		hypothetical protein LOC100568977	uc	HEMIPTERA	7e-32	76.4	hypothetical protein LOC100568977	3E-030	gi|328700539	35	59	76	Acyrthosiphon pisum	hypothetical protein LOC100568977	7E-032	gi|328700539	35	59	76	Acyrthosiphon pisum
TiSigP-126702	193	0	0.36		6	TiSigP-126702	587		M		0.09		65.7581	SIG	18-19	22.388	8.6	20.327	8.63	ExpAA=0.01 First60=0.01 PredHel=0 Topology=o	0				0	15	5.7	3.1	.		salivary lipocalin - signalP detected lipocalin	s/lipocal	NR-LIGHT	0	100	salivary lipocalin	1E-108	gi|149898830	97	98	100	Triatoma infestans	salivary lipocalin	1E-110	gi|149898830	97	98	100	Triatoma infestans
TiSigP-16016	129	0	0.63	H(4.8)	1	TiSigP-16016	395		M		0.15		54.4304	SIG	18-19	14.061	6.44	12.262	6.46	ExpAA=1.68 First60=1.68 PredHel=0 Topology=o	0				0	9.3	14.7	5.4	2.3		cuticle protein - signalP detected	extmat	HEMIPTERA	2e-48	104.1	cuticular protein 62Bc, isoform A	2E-030	gi|24655679	55	68	66	Drosophila melanogaster	putative cuticle protein	2E-048	gi|485217406	67	79	104	Rhodnius prolixus
TiSigP-105543	130	0	0.39		2	TiSigP-105543	398		M		0.07		58.0402	SIG	19-20	15.309	5.76	13.103	5.38	ExpAA=21.34 First60=21.34 PredHel=1 Topology=o4-26i	1	16.9	3.1	80	6	15.4	3.8	6.2	.		hypothetical secreted protein precursor	s/uk	NR-LIGHT	1000	14.8	hypothetical protein	0.11	gi|71026694	24	45	15	Theileria parva strain Muguga	copine-8-like	0.81	gi|193695150	27	46	15	Acyrthosiphon pisum
TiSigP-112653	90	0	0.55	W(3.83)	1	TiSigP-112653	272		M		0.26		48.5294	SIG	15-16	9.753	5	8.195	4.65	ExpAA=1.19 First60=1.05 PredHel=0 Topology=o	0				6	13.3	5.6	10	.		cuticle protein partial - signalP detected	extmat	HEMIPTERA	2e-29	25.6	hypothetical protein LOC100119710	1E-009	gi|156555919	54	63	44	Nasonia vitripennis	putative cuticle protein, partial	2E-029	gi|485221538	91	98	26	Rhodnius prolixus
TiSigP-12693	75	0	0.56		3	TiSigP-12693	227		M		0.3		73.5683	SIG	15-16	8.994	5.99	7.353	5.54	ExpAA=7.55 First60=7.52 PredHel=0 Topology=o	0				0	8	.	4	.		hypothetical secreted protein precursor	s/uk	NR-LIGHT	1000	7.7	AGAP011570-PA	3.6	gi|158288052	33	48	8	Anopheles gambiae str. PEST	conserved hypothetical protein	0.71	gi|501298036	29	50	7	Riptortus pedestris
TiSigP-52568	67	0	0.71	C(4.)	6	TiSigP-52568	202		M		0.51		36.1386	SIG	28-29	6.759	8.33	3.668	5.67	ExpAA=1.33 First60=1.33 PredHel=0 Topology=o	0				3	17.9	11.9	10.4	.		hypothetical secreted protein precursor	s/uk	NR-LIGHT	1000	4	protein kinase, putative	2.8	gi|261331092	43	60	4	Trypanosoma brucei gambiense DAL972	hypothetical protein LOC100166039	4.8	gi|328714521	41	50		Acyrthosiphon pisum
Ti-51256	52	0	0.94	C(6.01)W(3.32)Y(4.5)	7	Ti-51256	159		Y	*	0.37		77.9874	ANC		6.568	8.52	3.241	8.48	ExpAA=35.71 First60=35.71 PredHel=2 Topology=o5-27i32-51o	2	78.8	11.5	9.6	0	5.8	.	.	.		Unknown product - 2 predicted membrane helices - Membrane anchor detected	uk membrane membrAnchor				hypothetical protein	0.014	gi|68072549	42	59	100	Plasmodium berghei strain ANKA	NADH dehydrogenase subunit 5 (mitochondrion)	0.42	gi|195359033	25	56	9	Lycorma delicatula
TiSigP-104358	57	0	0.48		1	TiSigP-104358	173		M		0.26		61.2717	SIG	27-28	6.466	9.19	3.444	8.76	ExpAA=21.52 First60=21.52 PredHel=1 Topology=o4-26i	1	38.6	7	54.4	1	19.3	1.8	5.3	.		hypothetical secreted protein precursor	s/uk	NR-LIGHT	1000	9.8	conserved hypothetical protein	11	gi|255555805	53	67	10	Ricinus communis	prolyl 4-hydroxylase subunit alpha-2-like isoform 1	3.7	gi|193688213	42	69	5	Acyrthosiphon pisum
Ti-4191	402	0	0.27		7	Ti-4191	1209		M	*	0.1		66.2531	CYT		47.445	6.29			ExpAA=0.45 First60=0.00 PredHel=0 Topology=o	0				0	9	3	3.5	.	1 | 21 NDMRVKK|IV 0.507 *ProP* |	Ecdysteroid kinase	met/lipd	PFAM	4e-49	102	CHKov1	1E-036	gi|170049970	30	50	53	Culex quinquefasciatus	hypothetical protein	1E-129	gi|485217898	52	73	100	Rhodnius prolixus
Ti-128092	78	0	0.53	C(4.01)	7	Ti-128092	237		M	*	0.13		56.5401	SIG	27-28	8.283	5.5	5.354	6.7	ExpAA=20.34 First60=20.34 PredHel=1 Topology=i5-27o	1	28.2	65.4	6.4	0	15.4	14.1	1.3	.		secreted peptide - signalP detected	s/	HEMIPTERA	3e-20	101	secreted peptide	2E-018	gi|116267193	60	69	101	Triatoma brasiliensis	secreted peptide	3E-020	gi|116267193	60	69	101	Triatoma brasiliensis
TiSigP-8127	74	0	0.43		0	TiSigP-8127	230		M		0.19		70.8696	SIG	20-21	8.604	5.42	6.329	4.87	ExpAA=0.99 First60=0.99 PredHel=0 Topology=o	0				0	14.9	2.7	4.1	.		hypothetical secreted protein precursor	s/uk	NR-LIGHT	1000	2.8	hypothetical protein	8.1	gi|82915278	32	54	3	Plasmodium yoelii yoelii 17XNL	serine/threonine-protein phosphatase 6 regulatory subunit 3-like isoform 1	4.6	gi|193605957	25	44	6	Acyrthosiphon pisum
TiSigP-69733	139	0	0.33		3	TiSigP-69733	417		M		0.07		64.988	SIG	17-18	15.651	4.75	13.843	4.61	ExpAA=0.57 First60=0.56 PredHel=0 Topology=o	0				0	14.4	5	3.6	.		unknown secreted protein - signalP detected	s/	HEMIPTERA	3e-07	65	T23J18.25	0.19	gi|6554192	27	46	17	Arabidopsis thaliana	unknown secreted protein	3E-007	gi|501290106	25	50	65	Riptortus pedestris
TiSigP-114712	738	0	0.18		18	TiSigP-114712	2222		M		0.08		57.5158	SIG	20-21	83.773	5.81	81.493	5.69	ExpAA=7.95 First60=7.86 PredHel=0 Topology=o	0				0	11.2	6.6	6.6	.	1 | 326 EFSRHLR|SG 0.516 *ProP* |	Chorion peroxidase precursor - signalP detected	detox/ox	NR-LIGHT	0	91.1	similar to GA19195-PA	0.0	gi|189241488	73	85	82	Tribolium castaneum	chorion peroxidase-like	0.0	gi|328702384	69	84	96	Acyrthosiphon pisum
TiSigP-50557	91	0	0.49		2	TiSigP-50557	273		M		0.15		68.8645	SIG	23-24	10.32	4.44	7.592	4.26	ExpAA=10.25 First60=10.25 PredHel=0 Topology=o	0				1	29.7	1.1	.	.		hypothetical secreted protein precursor	s/uk	NR-LIGHT	1000	22.2	conserved hypothetical protein	2E-006	gi|242020606	40	59	22	Pediculus humanus corporis	hypothetical protein LOC100165242	2E-007	gi|328713234	32	61	14	Acyrthosiphon pisum
Ti-77946	99	0	0.53	H(3.91)	0	Ti-77946	300		V	*	0.07		59	CYT		11.137	6.57			ExpAA=0.00 First60=0.00 PredHel=0 Topology=o	0				1	9.1	11.1	5.1	.		cuticle protein	extmat	HEMIPTERA	2e-33	85.1	cuticular protein RR-2 motif 109 precursor	4E-023	gi|290563416	56	72	51	Bombyx mori	putative cuticle protein	2E-033	gi|485217406	62	79	85	Rhodnius prolixus
TiSigP-51453	52	0	0.61	F(3.79)	3	TiSigP-51453	164		M		0.29		67.6829	SIG	30-31	6.263	7.74	2.74	8.12	ExpAA=22.68 First60=22.68 PredHel=1 Topology=i7-29o	1	42.3	44.2	13.5	0	5.8	5.8	.	.		hypothetical secreted protein precursor	s/uk	NR-LIGHT	1000	56.2	unknown	31	gi|60596104	29	55	56	Schistosoma japonicum	cytochrome c oxidase subunit III	2.7	gi|215789079	25	46	24	Enithares tibialis
TiSigP-138890	624	0	0.31		1	TiSigP-138890	1880		M		0.12		64.0957	SIG	19-20	71.912	5.22	69.671	5.19	ExpAA=0.01 First60=0.01 PredHel=0 Topology=o	0				2	13	3.8	8.7	.		Conserved secreted protein precursor - signalP detected	s/ucs	NR-LIGHT	1e-20		hypothetical protein LOC100124195	1E-020	gi|345482667	23	39	103	Nasonia vitripennis	hypothetical protein LOC100162260	1E-016	gi|193713781	26	44	53	Acyrthosiphon pisum
Ti-1022	127	0	0.25		4	Ti-1022	384		M	*	0.17		66.9271	SIG	21-22	14.459	9	12.164	9.14	ExpAA=12.34 First60=12.34 PredHel=0 Topology=o	0				3	14.2	5.5	2.4	.		insect pheromone-binding family - signalP detected	s/	HEMIPTERA	8e-64	94.5	chemosensory protein 7 precursor	2E-037	gi|113951719	61	79	90	Tribolium castaneum	putative insect pheromone-binding family	8E-064	gi|485219284	92	98	95	Rhodnius prolixus
TiSigP-945	238	0	0.4		1	TiSigP-945	715		M		0.07		58.3217	SIG	17-18	26.903	5.55	25.114	5.4	ExpAA=4.75 First60=4.74 PredHel=0 Topology=o	0				0	6.7	4.6	2.5	.		juvenile hormone partial - signalP detected	s/hormone	HEMIPTERA	3e-93	99	hypothetical protein DAPPUDRAFT_308200	1E-007	gi|321461569	22	48	44	Daphnia pulex	putative juvenile hormone, partial	3E-093	gi|485221724	80	92	99	Rhodnius prolixus
TiSigP-121569	50	0	0.54		1	TiSigP-121569	158		M		0.22		64.557	SIG	20-21	5.751	9.3	3.368	6.05	ExpAA=23.11 First60=23.11 PredHel=1 Topology=i7-29o	1	44	42	14	0	14	2	4	.		hypothetical secreted protein precursor	s/uk	NR-LIGHT	1000	5.2	unnamed protein product	68	gi|83773944	31	54	5	Aspergillus oryzae RIB40	thioredoxin peroxidase 1	11	gi|501292978	38	54	16	Riptortus pedestris
Ti-26685	365	0	0.22		14	Ti-26685	1098		M	*	0.06		64.663	CYT		41.692	8.85			ExpAA=0.01 First60=0.00 PredHel=0 Topology=o	0				0	12.1	5.2	4.7	.	1 | 135 LSARKIR|SR 0.563 *ProP* |	Mab-21-like cell fate specification	st	KOG	0	100.2	similar to mab-2 CG4746-PA	0.0	gi|91080535	89	96	100	Tribolium castaneum	protein mab-21-like	0.0	gi|328714729	85	93	97	Acyrthosiphon pisum
TiSigP-117699	74	0	0.44	W(3.5)	3	TiSigP-117699	222		M		0.24		59.4595	SIG	16-17	8.682	6.8	6.962	6.99	ExpAA=20.08 First60=20.08 PredHel=1 Topology=i2-24o	1	29.7	67.6	2.7	0	12.2	5.4	5.4	.		hypothetical secreted protein precursor	s/uk	NR-LIGHT	1000	18.4	IMV membrane protein	14	gi|325558714	30	48	18	Cowpox virus	potassium/sodium hyperpolarization-activated cyclic nucleotide-gated channel	2.7	gi|328702301	42	51	9	Acyrthosiphon pisum
TiSigP-73628	71	0	0.72		4	TiSigP-73628	221		M		0.32		77.3756	SIG	28-29	8.14	9.34	5.001	9.6	ExpAA=19.68 First60=19.29 PredHel=1 Topology=i7-26o	1	26.8	63.4	9.9	0	21.1	.	.	.		hypothetical secreted protein precursor	s/uk	NR-LIGHT	1000	2.4	hypothetical protein AND_16633	1.6	gi|312374020	34	57	2	Anopheles darlingi	hypothetical protein LOC100570514	0.25	gi|328701414	34	56	15	Acyrthosiphon pisum
TiSigP-90377	62	0	0.77		3	TiSigP-90377	186		M		0.22		56.9892	SIG	28-29	7.323	9.5	4.215	10.05	ExpAA=22.58 First60=22.58 PredHel=1 Topology=i13-35o	1	35.5	43.5	21	0	1.6	1.6	4.8	.		Unknown product	uk				Odorant receptor 49b	8.0	gi|307179704	34	53	11	Camponotus floridanus	UPF0518 protein GA25918-like	3.6	gi|193716034	24	55	7	Acyrthosiphon pisum
Ti-24392	522	0	0.21		4	Ti-24392	1569		L	*	0.03		62.8426	BL	25-26	60.368	7.41	57.403	6.84	ExpAA=43.05 First60=21.19 PredHel=1 Topology=i7-24o	1	3.3	95.4	1.3	0	10	5.9	5.2	0.6		Cytochrome P450	detox/ox	PFAM	9e-89	104.1	cytochrome P-450, putative	0.0	gi|242013517	65	81	93	Pediculus humanus corporis	cytochrome P450 CYP18A1	0.0	gi|478237532	63	79	100	Laodelphax striatella
TiSigP-15830	142	0	0.9	A(6.32)	0	TiSigP-15830	434		M		0.38		42.6267	SIG	16-17	13.916	9.48	12.194	9.35	ExpAA=73.75 First60=38.87 PredHel=1 Topology=i5-27o	1	15.5	81	3.5	6	8.5	5.6	9.9	.		cuticular protein 17 from low complexity family - signalP detected	extmat	HEMIPTERA	9e-29	125.6	AGAP006149-PA	1E-021	gi|118787681	51	61	108	Anopheles gambiae str. PEST	putative cuticular protein 17 from low complexity family	9E-029	gi|485220323	59	67	126	Rhodnius prolixus
TiSigP-23098	696	0	0.16		30	TiSigP-23098	2096		M		0.02		62.0706	SIG	21-22	78.746	5.36	76.433	5.36	ExpAA=31.89 First60=8.96 PredHel=1 Topology=o663-685i	1	3.2	95.3	1.6	1	14.9	4.6	4.7	.	1 | 601 SWGRRKR|SL 0.773 *ProP* |	Conserved secreted protein precursor - signalP detected	s/ucs	NR-LIGHT	0		hypothetical protein TcasGA2_TC000163	0.0	gi|270001354	84	93	100	Tribolium castaneum	hypothetical protein LOC100165402	0.0	gi|193702241	85	94	96	Acyrthosiphon pisum
TiSigP-129045	94	0	0.64	C(3.32)F(3.67)	7	TiSigP-129045	290		M		0.35		78.9655	SIG	29-30	11.403	9.5	7.853	9.42	ExpAA=43.99 First60=21.82 PredHel=2 Topology=o10-32i69-91o	2	46.8	13.8	39.4	0	9.6	1.1	1.1	.		Putative secreted peptide	s/new	SigP			piggyBac transposable element-derived protein 4-like	4.7	gi|449692872	23	50	25	Hydra magnipapillata	NADH dehydrogenase subunit 5	0.33	gi|212290753	36	60	5	Acyrthosiphon pisum
TiSigP-144380	388	0	0.28		8	TiSigP-144380	1172		M		0.11		62.2014	SIG	18-19	44.49	6.92	42.657	6.74	ExpAA=10.37 First60=10.37 PredHel=0 Topology=o	0				4	12.4	4.4	9.3	.	1 | 227 YSGRSSR|DL 0.534 *ProP* |	cuticular protein - signalP detected	extmat	HEMIPTERA	3e-08	65.4	hypothetical protein TcasGA2_TC014264	4E-070	gi|270007587	43	56	112	Tribolium castaneum	hypothetical protein LOC100166240	5E-069	gi|193617665	39	57	104	Acyrthosiphon pisum
TiSigP-83913	457	0	0.24		15	TiSigP-83913	1379		M		0.1		56.9253	SIG	21-22	50.138	6.46	47.801	6.67	ExpAA=23.11 First60=0.24 PredHel=1 Topology=o427-449i	1	4.8	93.4	1.8	0	13.6	7.9	4.6	.	1 | 371 WYKRQKR|SL 0.838 *ProP* |	hypothetical conserved secreted protein precursor	s/ucs	NR-LIGHT	0	70.2	hypothetical protein TcasGA2_TC002669	1E-180	gi|270003438	76	84	70	Tribolium castaneum	hypothetical protein LOC100167687	1E-174	gi|328709140	69	78	70	Acyrthosiphon pisum
Ti-36402	177	0	0.3		5	Ti-36402	531		L		0.16		53.484	CYT		19.319	9.48			ExpAA=0.00 First60=0.00 PredHel=0 Topology=o	0				0	11.9	9.6	1.1	.		unknown secreted protein	s/	HEMIPTERA	6e-34	78.6	hypothetical protein TcasGA2_TC013968	6E-005	gi|270007404	23	45	55	Tribolium castaneum	unknown secreted protein	6E-034	gi|501298552	36	60	79	Riptortus pedestris
Ti-49058	56	0	0.66		1	Ti-49058	171		A	*	0.24		69.5906	BL/ANC		6.681	10.01			ExpAA=19.43 First60=19.43 PredHel=1 Topology=o38-55i	1	30.4	67.9	1.8	0	14.3	1.8	.	.		Unknown product	uk				SJCHGC02600 protein	24	gi|76157685	41	64	10	Schistosoma japonicum	cytochrome oxidase subunit I	0.97	gi|291173012	32	62	20	Lepidosaphes sp. DSP-2010
Ti-116329	782	0	0.12		12	Ti-116329	2349		Q	*	0.03		61.3878	CYT		89.099	6.21			ExpAA=22.95 First60=0.06 PredHel=1 Topology=i70-92o	1	2.8	88.2	9	0	11.5	6.1	5.1	.	1 | 37 ANGRPKR|DI 0.772 *ProP* |	M13 family peptidase - probable fragment - 2 predicted membrane helices	met/aa membrane	KOG	0	104.2	endothelin-converting enzyme 2 isoform 1	0.0	gi|328788747	68	81	99	Apis mellifera	membrane metallo-endopeptidase-like 1-like isoform 2	0.0	gi|328716063	65	80	88	Acyrthosiphon pisum
TiTE-38047	114	0	1.14	K(3.65)W(12.86)	0	TiTE-38047	342		W		0.44		66.3743	CYT		15.208	10.82			ExpAA=0.00 First60=0.00 PredHel=0 Topology=i	0				0	10.5	.	0.9	.		hypothetical protein partial - probable fragment	uc	HEMIPTERA	1e-66	32.5	conserved hypothetical protein	6E-054	gi|242017583	78	87	27	Pediculus humanus corporis	hypothetical protein, partial	1E-066	gi|485217187	93	98	33	Rhodnius prolixus
Ti-39554	403	0	0.43	C(4.54)	41	Ti-39554	1212		V	*	0.11		63.2838	CYT		46.478	6.02			ExpAA=0.00 First60=0.00 PredHel=0 Topology=o	0				1	11.7	6.2	3	.		peritrophin	extmat	HEMIPTERA	0	98.5	CG17826	3E-028	gi|24663027	24	35	62	Drosophila melanogaster	putative peritrophin	1E-133	gi|485217632	51	65	99	Rhodnius prolixus
TiSigP-99871	394	0	0.25		17	TiSigP-99871	1190		M		0.05		63.4454	SIG	18-19	43.174	4.47	41.364	4.47	ExpAA=5.89 First60=3.90 PredHel=0 Topology=o	0				1	17.5	7.1	4.3	.		Trypsin-like serine protease - signalP detected	s/protease	SMART	4e-14	99.1	hypothetical protein LOC100166829	3E-042	gi|328704954	28	44	102	Acyrthosiphon pisum	hypothetical protein LOC100166829	5E-044	gi|328704954	28	44	102	Acyrthosiphon pisum
TiSigP-126804	217	0	0.36		8	TiSigP-126804	659		M		0.08		58.1184	SIG	17-18	24.751	8.46	22.925	8.47	ExpAA=0.25 First60=0.25 PredHel=0 Topology=o	0				0	9.7	7.4	4.6	1.4	1 | 42 STYRDAR|GV 0.544 *ProP* |	C-type lectin precursor - signalP detected	s/imm lectin	NR-LIGHT	0	100	C-type lectin-like precursor	1E-118	gi|240848649	87	94	100	Acyrthosiphon pisum	ACYPI009411	1E-119	gi|239788217	87	94	100	Acyrthosiphon pisum
TiSigP-11248	83	0	0.64		1	TiSigP-11248	257		M		0.28		69.2607	SIG	-1	10.024	6.81			ExpAA=36.52 First60=22.92 PredHel=2 Topology=i9-31o64-81i	2	47	39.8	13.3	0	2.4	.	4.8	.		Putative secreted peptide	s/new	SigP			two pore calcium channel protein 1-like	0.088	gi|524864772	24	53	10	Aplysia californica	potassium channel subfamily T member 1-like	3.6	gi|328708042	44	55	3	Acyrthosiphon pisum
TiSigP-91721	185	0	0.32		5	TiSigP-91721	563		M		0.08		65.5417	SIG	16-17	21.579	5.04	19.816	5.04	ExpAA=0.22 First60=0.20 PredHel=0 Topology=o	0				0	16.2	4.9	4.3	.		salivary lipocalin - signalP detected lipocalin	s/lipocal	HEMIPTERA	1e-43	57	Apolipoprotein D	5E-058	gi|307181592	56	73	37	Camponotus floridanus	putative salivary lipocalin	1E-043	gi|485217427	44	68	57	Rhodnius prolixus
TiSigP-42647	88	0	0.76	Y(8.63)	2	TiSigP-42647	272		M	*	0.13		64.3382	SIG	18-19	10.795	4.92	8.769	4.54	ExpAA=2.19 First60=2.18 PredHel=0 Topology=o	0				0	10.2	10.2	9.1	3.4		hypothetical secreted protein precursor	s/uk	Sigp			Protein FIPR-2, isoform a	4E-007	gi|32566790	41	63	94	Caenorhabditis elegans	hypothetical protein LOC100169317	3E-004	gi|193683433	38	46	36	Acyrthosiphon pisum
TiSigP-46272	54	0	0.56	F(3.19)	1	TiSigP-46272	164		M		0.34		59.1463	SIG	30-31	6.389	4.66	2.909	8.18	ExpAA=21.95 First60=21.95 PredHel=1 Topology=o10-29i	1	35.2	18.5	46.3	0	13	1.9	3.7	.		hypothetical secreted protein precursor	s/uk	NR-LIGHT	1000	7.1	hypothetical protein SINV_05686	18	gi|322796000	37	53	7	Solenopsis invicta	hypothetical protein, partial	2.7	gi|501299814	40	46	5	Riptortus pedestris
TiSigP-98518	60	0	0.82	A(3.81)G(3.28)	2	TiSigP-98518	181		M		0.26		48.6188	SIG	18-19	5.947	5.36	4.179	4.53	ExpAA=26.33 First60=26.33 PredHel=1 Topology=i35-57o	1	36.7	5	58.3	0	8.3	18.3	1.7	5		hypothetical secreted protein precursor	s/uk	NR-LIGHT	1000	26.5	hypothetical protein LOC100678851	0.066	gi|345493659	60	62	27	Nasonia vitripennis	hypothetical protein, partial	0.039	gi|485221877	55	55	29	Rhodnius prolixus
Ti-93567	52	0	0.54		2	Ti-93567	159		I	*	0.24		67.2956	SIG	17-18	5.935	4.53	4.074	4.53	ExpAA=0.02 First60=0.02 PredHel=0 Topology=o	0				0	13.5	7.7	3.8	.		hypothetical secreted protein precursor	s/uk	Sigp			hypothetical protein	11	gi|70941791	34	50	81	Plasmodium chabaudi chabaudi	putative sec1 family domain protein	1.6	gi|485218606	32	59	6	Rhodnius prolixus
TiSigP-83862	56	0	0.58	C(3.99)Y(3.13)	5	TiSigP-83862	170		M		0.18		58.8235	BL	20-21	6.63	9.55	4.238	10.46	ExpAA=18.43 First60=18.43 PredHel=1 Topology=i7-29o	1	39.3	48.2	12.5	0	8.9	5.4	7.1	.		Unknown product	uk				hypothetical protein, conserved	24	gi|523565470	50	68	3	Leishmania guyanensis	NADH dehydrogenase subunit 5 (mitochondrion)	3.7	gi|452850000	29	45	11	Dolycoris baccarum
TiSigP-97937	59	0	0.67		3	TiSigP-97937	178		M		0.22		54.4944	ANC		6.553	7.76	4.47	9.11	ExpAA=38.87 First60=38.87 PredHel=2 Topology=i5-22o32-49i	2	57.6	16.9	25.4	0	13.6	6.8	1.7	.		Unknown product - 2 predicted membrane helices - Membrane anchor detected	uk membrane membrAnchor				conserved Plasmodium membrane protein	24	gi|124806623	31	59	36	Plasmodium falciparum 3D7	sugar transporter SWEET1-like	0.73	gi|328717862	31	57	17	Acyrthosiphon pisum
TiSigP-27681	52	0	0.74	C(3.43)M(5.33)	4	TiSigP-27681	164		M		0.28		53.0488	SIG	24-25	5.746	4.62	3.175	4.8	ExpAA=7.59 First60=7.59 PredHel=0 Topology=o	0				0	3.8	1.9	7.7	.		hypothetical secreted protein precursor	s/uk	NR-LIGHT	1000	13.5	predicted protein	0.068	gi|156358564	44	72	14	Nematostella vectensis	apoptosis 1 inhibitor-like	14	gi|328714263	28	56	17	Acyrthosiphon pisum
Ti-113994	80	0	0.89	F(6.15)Y(3.65)	3	Ti-113994	243		I	*	0.52		85.5967	ANC		10.363	9			ExpAA=40.48 First60=32.07 PredHel=2 Topology=o10-32i51-68o	2	48.8	27.5	23.8	0	7.5	.	.	.		Unknown product - 2 predicted membrane helices - Membrane anchor detected	uk membrane membrAnchor				predicted protein	1E-004	gi|297799676	33	55	87	Arabidopsis lyrata subsp. lyrata	NADH dehydrogenase subunit 5 (mitochondrion)	0.002	gi|345843319	29	42	13	Ricania marginalis
TiSigP-125614	84	0	0.31		1	TiSigP-125614	260		M	*	0.03		62.3077	SIG	23-24	9.669	6.71	6.953	4.96	ExpAA=3.96 First60=3.96 PredHel=0 Topology=o	0				1	11.9	6	1.2	.		salivary lipocalin - signalP detected lipocalin	s/lipocal	HEMIPTERA	7e-07	16.5	salivary lipocalin	4E-005	gi|149689062	73	83	17	Triatoma infestans	salivary lipocalin	7E-007	gi|149689062	73	83	17	Triatoma infestans
TiSigP-113994	107	0	0.69		0	TiSigP-113994	329		M		0.34		78.4195	SIG	17-18	12.798	10.32	10.659	10.38	ExpAA=8.23 First60=8.22 PredHel=0 Topology=o	0				0	12.1	7.5	.	.		hypothetical secreted protein precursor	s/uk	NR-LIGHT	1000	2.3	conserved Plasmodium membrane protein, unknown function	0.42	gi|124511678	26	44	2	Plasmodium falciparum 3D7	putative nadh dehydrogenase subunit 5, partial	0.94	gi|485218157	44	57	15	Rhodnius prolixus
TiSigP-49409	55	0	0.89	M(9.24)	1	TiSigP-49409	166		M		0.12		66.8675	SIG	-1	6.163	10.88			ExpAA=24.63 First60=24.63 PredHel=1 Topology=i21-43o	1	40	21.8	38.2	0	9.1	5.5	1.8	.		hypothetical secreted protein precursor	s/uk	NR-LIGHT	1000	18.9	conserved hypothetical protein	2E-011	gi|242004062	66	81	19	Pediculus humanus corporis	hypothetical protein LOC100572866	9E-009	gi|328717356	46	77	21	Acyrthosiphon pisum
TiSigP-130653	57	0	0.83	F(6.05)Y(4.1)	0	TiSigP-130653	179		M		0.4		81.5642	SIG	29-30	7.452	9.52	3.713	9.78	ExpAA=36.11 First60=36.11 PredHel=2 Topology=i7-23o38-55i	2	57.9	26.3	15.8	0	5.3	.	.	.		Putative secreted peptide	s/new	SigP			Hormone-sensitive lipase	0.067	gi|307166234	30	53	17	Camponotus floridanus	NADH dehydrogenase subunit 6 (mitochondrion)	0.023	gi|430727981	34	50	41	Aleurodicus dispersus
TiSigP-74770	80	0	0.96	G(5.14)	0	TiSigP-74770	242		M		0.27		47.9339	SIG	18-19	7.603	9.3	5.804	8.41	ExpAA=43.36 First60=31.39 PredHel=2 Topology=i5-27o55-77i	2	55	35	10	1	6.3	28.8	2.5	3.8		secreted protein - signalP detected - 2 predicted membrane helices	s/ membrane	NR-LIGHT	2e-09	39.5	secreted protein, putative	2E-009	gi|241741260	55	64	40	Ixodes scapularis	putative cuticle protein	6E-009	gi|485221528	52	53	36	Rhodnius prolixus
TiSigP-35312	60	0	0.57		4	TiSigP-35312	182		M		0.17		68.1319	SIG	28-29	7.069	8.78	3.737	4.25	ExpAA=0.50 First60=0.50 PredHel=0 Topology=o	0				0	10	1.7	3.3	.		hypothetical secreted protein precursor	s/uk	NR-LIGHT	1000	15.9	hypothetical protein	24	gi|68063795	42	57	16	Plasmodium berghei strain ANKA	hypothetical protein LOC100163221	2.8	gi|328723173	45	62	3	Acyrthosiphon pisum
[truncated: 277 more columns]

## Sheet: Table 6 (10 x Adult vs Nymphs)
Seq name	Pep size	%X	Sum of residues	Increased AA	Cys number	Link to CDS	Seq size	14 N's?	First residue	*	Sum of residues	Increased AA	% AT	SigP Result	Cleavage Position	MW	pI	Mature MW	pI	TMHMM result	Predicted helices	% membrane	% outside	% inside	No. potential glyc sites	Percent Ser+Thr	Percent Gly	Percent Pro	Percent GGY	ProP furin cleavage predictions	Comments	Class	DBase	Evalue	% Coverage	Best match to NR-LIGHT protein database	E value	Match	% identity	% similarity	% Coverage	Species of best match	Best match to HEMIPTERA protein database	E value	Match	% identity	% similarity	% Coverage	Species of best match
Ti-140791	1869	0.107009	0.26		16	Ti-140791	5610		M	*	0.09		57.3084	SIG	16-17	210.112	6.33	208.306	6.34	ExpAA=0.05 First60=0.05 PredHel=0 Topology=o	0				1	15.5	6.6	4.7	0.2	1 | 376 LMMRSRR|SI 0.776 *ProP* |	Vitellogenin-1 precursor - signalP detected	storage/	NR-LIGHT	0	105	predicted protein	0.0	gi|242021935	39	57	104	Pediculus humanus corporis	putative vitellogenin	0.0	gi|485219623	74	84	101	Rhodnius prolixus
TiSigP-10168	1111	0	0.15		3	TiSigP-10168	3341		M		0.07		60.3113	SIG	16-17	125.323	6.82	123.586	6.86	ExpAA=0.12 First60=0.05 PredHel=0 Topology=o	0				3	15.9	5.5	4.4	0.3	1 | 381 GMIRSRR|TV 0.677 *ProP* |	Vitellogenin-1 precursor - signalP detected	storage/	NR-LIGHT	0	62.2	predicted protein	0.0	gi|242021935	42	61	61	Pediculus humanus corporis	putative vitellogenin	0.0	gi|485219623	72	85	60	Rhodnius prolixus
Ti-73946	278	0	0.42		10	Ti-73946	837		P	*	0.26		48.626	CYT		31.189	9.1			ExpAA=0.02 First60=0.00 PredHel=0 Topology=o	0				10	14.7	3.2	12.9	.		Doublesex- and mab-3-related transcription factor 1 - probable fragment - 11 NetOglyc sites	tf	SWISSP	6e-19	45.2	doublesex F3	2E-024	gi|528905618	32	45	85	Bombyx mori	doublesex- and mab-3-related transcription factor A2-like	1E-018	gi|328698070	54	62	21	Acyrthosiphon pisum
TiSigP-16743	130	0	0.35		4	TiSigP-16743	390		M		0.16		65.1282	SIG	20-21	15.038	5.61	12.77	5.02	ExpAA=0.03 First60=0.03 PredHel=0 Topology=o	0				0	15.4	3.1	5.4	.		hypothetical secreted protein precursor	s/uk	NR-LIGHT	1000	63.5	unnamed protein product	0.001	gi|270381619	24	41	64	Triatoma dimidiata	unnamed protein product	2E-005	gi|270381619	24	41	64	Triatoma dimidiata
TiSigP-38443	52	0	0.73		3	TiSigP-38443	164		M		0.22		58.5366	SIG	20-21	5.409	7.78	3.487	8.09	ExpAA=4.89 First60=4.89 PredHel=0 Topology=o	0				1	25	1.9	5.8	.		hypothetical secreted protein precursor	s/uk	NR-LIGHT	1000	4.5	hypothetical protein BRAFLDRAFT_96070	3.7	gi|260834269	35	60	5	Branchiostoma floridae	hypothetical protein LOC100159694	18	gi|328712256	31	47	2	Acyrthosiphon pisum
TiTE-127806	306	2.28758	0.32	X(8.18)	5	TiTE-127806	918		S		0.11		64.1612	CYT		34.617	9.94			ExpAA=3.52 First60=0.00 PredHel=0 Topology=o	0				0	11.8	5.2	3.6	.	1 | 14 IIERFRR|YK 0.512 *ProP* |	transposase	te	NR-LIGHT	3e-38	90	uncharacterized protein LOC100207270	1E-044	gi|449665471	35	54	40	Hydra magnipapillata	hypothetical protein LOC100574160	6E-006	gi|328726563	26	46	40	Acyrthosiphon pisum
Ti-144530	371	0	0.56	C(6.5)P(3.04)	54	Ti-144530	1113		H		0.13		55.1662	CYT		39.472	5.66			ExpAA=0.00 First60=0.00 PredHel=0 Topology=o	0				3	12.7	7.3	15.1	.		Nidogen	extmat	KOG	1e-10	23.2	AGAP010024-PA	1E-172	gi|158299052	67	81	12	Anopheles gambiae str. PEST	hypothetical protein LOC100166039	1E-172	gi|328714521	68	79	2	Acyrthosiphon pisum
TiSigP-38819	70	0	0.48		2	TiSigP-38819	211		M		0.22		54.0284	SIG	21-22	8.014	5.77	5.824	5.79	ExpAA=9.03 First60=9.03 PredHel=0 Topology=o	0				0	10	2.9	4.3	.		hypothetical secreted protein precursor	s/uk	NR-LIGHT	1000	4.1	catenin (cadherin-associated protein), delta 2 (neural plakophilin-related	53	gi|291395137	23	43	4	Oryctolagus cuniculus	palmitoyltransferase ZDHHC2-like	8.1	gi|328711917	24	47	20	Acyrthosiphon pisum
TiSigP-143424	102	0	0.33	M(4.08)	4	TiSigP-143424	314		M		0.05		61.465	SIG	20-21	11.447	5.85	9.211	5.59	ExpAA=11.41 First60=11.41 PredHel=0 Topology=o	0				0	9.8	4.9	6.9	.		hypothetical secreted protein precursor	s/uk	NR-LIGHT	1000	17.3	DNA-directed RNA polymerase subunit alpha	0.11	gi|33862091	37	61	17	Prochlorococcus marinus subsp. pastoris str. CCMP1986	hypothetical protein LOC100165611	1.3	gi|328711787	30	61	8	Acyrthosiphon pisum
Ti-96475	58	0	0.6		1	Ti-96475	177		E	*	0.22		62.7119	SIG	24-25	6.815	9.2	4.064	8.2	ExpAA=14.68 First60=14.68 PredHel=1 Topology=i13-35o	1	37.9	39.7	22.4	0	20.7	1.7	.	.		hypothetical secreted protein precursor	s/uk	NR-LIGHT	1000	74.3	hypothetical protein EAG_04803	24	gi|307178728	32	51	74	Camponotus floridanus	soluble guanylate cyclase 89Db-like	4.8	gi|193610618	38	48	6	Acyrthosiphon pisum
TiSigP-95846	51	0	0.8	F(3.38)Y(3.44)	3	TiSigP-95846	161		M		0.39		77.6398	SIG	33-34	6.022	4.14	2.119	3.67	ExpAA=21.80 First60=21.80 PredHel=1 Topology=i7-29o	1	43.1	43.1	13.7	0	17.6	3.9	2	.		hypothetical secreted protein precursor	s/uk	NR-LIGHT	1000	9.3	hypothetical protein	14	gi|68066536	35	52	9	Plasmodium berghei strain ANKA	NADH dehydrogenase subunit 1	1.6	gi|2961604	46	60	9	Balclutha impicta
Ti-26654	58	0	0.5	H(3.34)	2	Ti-26654	177		Q	*	0.19		52.5424	CYT		7.101	9.78			ExpAA=0.00 First60=0.00 PredHel=0 Topology=i	0				0	6.9	5.2	5.2	.	1 | 8 NVERMWR|DV 0.534 *ProP* |	Unknown product	uk				hypothetical protein EAG_00063	3E-006	gi|307182830	54	78	90	Camponotus floridanus	NADH dehydrogenase subunit 4 (mitochondrion)	14	gi|166897799	37	50	7	Macroscytus gibbulus
TiSigP-115265	96	0	0.53		0	TiSigP-115265	290		M		0.2		71.3793	SIG	22-23	11.02	7.88	8.419	6.11	ExpAA=16.66 First60=16.16 PredHel=1 Topology=o10-27i	1	17.7	10.4	71.9	0	13.5	4.2	3.1	.		hypothetical secreted protein precursor	s/uk	NR-LIGHT	1000	33.6	unnamed protein product	0.74	gi|399216910	25	52	34	Babesia microti strain RI	coiled-coil domain-containing protein 22 homolog	0.95	gi|328696513	31	56	10	Acyrthosiphon pisum
Ti-107534	67	0	0.51		1	Ti-107534	204		I	*	0.21		64.2157	CYT		7.544	10.75			ExpAA=0.00 First60=0.00 PredHel=0 Topology=o	0				4	19.4	6	6	.		Unknown product	uk				uncharacterized protein LOC101747015	0.003	gi|512886170	44	58	75	Bombyx mori	unkown protein	2E-008	gi|501290638	47	65	97	Riptortus pedestris
Ti-38863	89	0	0.37		0	Ti-38863	267		M		0.13		55.0562	CYT		10.223	10.15			ExpAA=0.00 First60=0.00 PredHel=0 Topology=o	0				0	12.4	6.7	.	.		30S ribosomal protein S15	ps	CDD	9e-41	100	30S ribosomal protein S15-like	2E-036	gi|498978451	84	94	100	Ceratitis capitata	ACYPI007377	2E-007	gi|239790170	34	56	38	Acyrthosiphon pisum
TiSigP-127272	183	0	0.34		6	TiSigP-127272	557		M		0.05		61.5799	SIG	18-19	19.947	8.2	18.029	7.75	ExpAA=1.46 First60=1.42 PredHel=0 Topology=o	0				0	19.7	7.1	4.4	.		lipocalin-like TiLipo33 - signalP detected lipocalin	s/lipocal	HEMIPTERA	9e-95	101.1	lipocalin-like TiLipo33	4E-093	gi|34421654	92	95	101	Triatoma infestans	lipocalin-like TiLipo33	9E-095	gi|34421654	92	95	101	Triatoma infestans
Ti-117893	408	0	0.28		16	Ti-117893	1227		E	*	0.07		60.8802	CYT		46.747	9.44			ExpAA=151.20 First60=0.69 PredHel=7 Topology=o102-121i134-153o173-195i208-230o250-272i316-333o353-375i	7	35	39.7	25.2	0	15.9	4.7	3.9	0.7	3 | 300 ASIRSKR|ST 0.794 *ProP* | 315 PSGRTKK|AV 0.574 *ProP* | 407 SVSRHRR|I- 0.681 *ProP* |	Adenylate cyclase-coupled calcitonin receptor - 7 predicted membrane helices	st membrane	KOG	0	89.6	calcitonin gene-related peptide type 1 receptor-like	1E-163	gi|328715789	67	78	89	Acyrthosiphon pisum	calcitonin gene-related peptide type 1 receptor-like	1E-164	gi|328715789	67	78	89	Acyrthosiphon pisum
Ti-119211	210	0	0.37		3	Ti-119211	633		K	*	0.08		62.8752	CYT		23.061	6.54			ExpAA=0.07 First60=0.00 PredHel=0 Topology=o	0				1	14.3	7.6	5.7	.		Predicted dehydrogenase - probable fragment	detox	KOG	3e-36	73	oxidoreductase	7E-040	gi|149898921	47	64	76	Triatoma infestans	putative dehydrogenase	7E-074	gi|485219082	64	78	83	Rhodnius prolixus
TiSigP-9190	71	0	0.54	C(3.14)	5	TiSigP-9190	221		M		0.26		61.086	SIG	16-17	7.886	7.59	6.182	5.97	ExpAA=12.19 First60=7.27 PredHel=0 Topology=o	0				0	22.5	2.8	2.8	.		hypothetical secreted protein precursor	s/uk	NR-LIGHT	1000	8.5	transmembrane protein 245-like	3.7	gi|449674035	26	50	9	Hydra magnipapillata	hypothetical protein LOC100570601	14	gi|328711701	38	71	10	Acyrthosiphon pisum
TiSigP-136837	308	0	0.84	P(6.4)	1	TiSigP-136837	932		M		0.3		46.7811	SIG	18-19	32.847	9.7	30.684	9.67	ExpAA=0.01 First60=0.01 PredHel=0 Topology=o	0				23	9.7	11.4	31.8	1		cuticular protein 20 precursor - signalP detected	extmat	HEMIPTERA	2e-28	80.9	hypothetical protein TcasGA2_TC006981	2E-075	gi|270016465	49	56	51	Tribolium castaneum	ACYPI006712	2E-028	gi|239789050	34	43	81	Acyrthosiphon pisum
Ti-29133	55	0	0.58		1	Ti-29133	168		A	*	0.33		45.2381	CYT		5.824	5.43			ExpAA=0.01 First60=0.01 PredHel=0 Topology=i	0				7	23.6	7.3	7.3	.		Dictyostelium discoideum rRNA for 26S ribosomal RNA strain Ax2	ps	RRNA	8e-12	1.2	hypothetical protein ASPNIDRAFT_138440	7E-025	gi|350632759	98	98	100	Aspergillus niger ATCC 1015	putative fibrillin, partial	13	gi|485217339	36	42	15	Rhodnius prolixus
TiSigP-70956	58	0	0.55		2	TiSigP-70956	182		M		0.09		65.9341	SIG	34-35	6.693	11.01	2.901	10.05	ExpAA=18.85 First60=18.85 PredHel=1 Topology=o20-42i	1	37.9	34.5	27.6	0	12.1	1.7	1.7	.		sugar and other transporter - signalP detected	tr	HEMIPTERA	3e-09	7.6	similar to sugar transporter	0.74	gi|189238570	38	63	8	Tribolium castaneum	putative sugar and other transporter	3E-009	gi|485218610	80	88	8	Rhodnius prolixus
Ti-78901	279	0	0.89	G(5.06)V(3.34)	0	Ti-78901	837		G		0.32		45.5197	BL/SIG		25.913	11.18			ExpAA=105.68 First60=40.35 PredHel=5 Topology=i5-27o31-53i164-186o196-218i225-247o	5	39.4	16.5	44.1	5	8.6	28.3	11.5	1.1		Dosage compensation complex subunit MLE - 6 predicted membrane helices	tm membrane	KOG	1e-06	7	hypothetical protein isoform 2	3E-051	gi|189236582	49	55	78	Tribolium castaneum	hypothetical protein, partial	3E-085	gi|485217296	68	71	112	Rhodnius prolixus
Ti-132274	242	0	0.29		9	Ti-132274	729		R	*	0.07		61.5912	CYT		26.727	8.59			ExpAA=21.75 First60=21.48 PredHel=1 Topology=o15-37i	1	9.1	6.2	84.7	0	12.4	9.9	5.8	.		Trypsin	met/aa	KOG	3e-72	95.3	hypothetical protein DAPPUDRAFT_60765	2E-057	gi|321459817	45	62	97	Daphnia pulex	serine proteinase stubble-like	2E-046	gi|193610620	40	54	73	Acyrthosiphon pisum
Ti-94218	346	0	0.28	W(3.99)	2	Ti-94218	1038		K		0.1		65.0289	CYT		40.681	8.36			ExpAA=94.49 First60=25.43 PredHel=3 Topology=i27-49o59-81i177-196o	3	18.2	46.2	35.5	0	12.4	6.6	3.5	.		Fatty acid desaturase - 4 predicted membrane helices	met/lipd membrane	KOG	7e-94	95.3	fatty acid desaturase, putative	1E-101	gi|242019720	51	68	89	Pediculus humanus corporis	stearoyl-CoA desaturase 5-like	1E-101	gi|328712451	51	75	72	Acyrthosiphon pisum
Ti-38707	79	0	0.54		3	Ti-38707	240		H	*	0.34		46.25	BL	-1	8.6	9.61			ExpAA=0.07 First60=0.07 PredHel=0 Topology=o	0				4	21.5	6.3	11.4	.		Thiomargarita sp. NAM092 partial 23S rRNA gene and ITS1 clone NAM092 - probable fragment	ps	RRNA	5e-48	4.9	IS1 transposase InsAB, partial	2E-026	gi|485781052	77	78	100	Escherichia coli	neuromedin-B receptor-like	11	gi|193669443	32	47	13	Acyrthosiphon pisum
TiSigP-1387	50	0	0.6		2	TiSigP-1387	158		M		0.11		63.2911	SIG	20-21	5.598	10.96	3.389	10.9	ExpAA=22.90 First60=22.90 PredHel=1 Topology=i7-29o	1	44	42	14	0	12	10	2	.		hypothetical secreted protein precursor	s/uk	NR-LIGHT	1000	5.1	trissin receptor, isoform D	18	gi|442626226	44	58	5	Drosophila melanogaster	unknown secreted protein	0.006	gi|501297689	38	64	31	Riptortus pedestris
Ti-127949	177	0	0.35		6	Ti-127949	531		K		0.05		62.1469	SIG	17-18	19.339	8.91	17.551	8.75	ExpAA=1.04 First60=0.98 PredHel=0 Topology=o	0				1	18.6	6.8	4	.		lipocalin-like TiLipo33 - signalP detected lipocalin	s/lipocal	HEMIPTERA	1e-83	97.7	platelet inhibitor triplatin-1	4E-089	gi|109240371	90	95	97	Triatoma infestans	platelet inhibitor triplatin-1	1E-090	gi|109240371	90	95	97	Triatoma infestans
TiSigP-35353	146	0	0.85	G(5.14)Y(6.41)	0	TiSigP-35353	446		M		0.19		57.3991	SIG	20-21	15.813	6.95	13.626	6.56	ExpAA=45.17 First60=13.45 PredHel=0 Topology=o	0				2	6.8	28.8	4.1	14.4		GGY secreted protein - signalP detected	s/	HEMIPTERA	1e-15	78	keratin-associated protein 19-2-like	8E-019	gi|498938021	51	60	73	Ceratitis capitata	putative ggy protein	1E-053	gi|485217945	67	77	106	Rhodnius prolixus
TiSigP-98694	75	0	0.48		1	TiSigP-98694	225		M		0.14		56.4444	SIG	18-19	7.994	6.8	6.016	6.21	ExpAA=11.22 First60=11.21 PredHel=0 Topology=o	0				0	21.3	8	4	.		hypothetical secreted protein precursor	s/uk	NR-LIGHT	1000	8	hypothetical protein LOC100160726	1E-012	gi|193603472	59	73	8	Acyrthosiphon pisum	hypothetical protein LOC100160726	3E-014	gi|193603472	59	73	8	Acyrthosiphon pisum
Ti-8370	77	0	0.43		1	Ti-8370	231		M		0.37		43.29	CYT		8.34	6.48			ExpAA=0.01 First60=0.01 PredHel=0 Topology=o	0				2	18.2	11.7	6.5	.		Uncultured alpha proteobacterium partial 16S rRNA gene clone SPs2-D9 - probable fragment	ps	RRNA	0	54.2	hypothetical protein NEUTE1DRAFT_108221	2.8	gi|336470454	35	52	6	Neurospora tetrasperma FGSC 2508	hypothetical protein LOC100161421	18	gi|328698754	37	51	9	Acyrthosiphon pisum
[truncated: 277 more columns]

## Sheet: Table 7 (10 x Argentinian)
Seq name	Pep size	%X	Sum of residues	Increased AA	Cys number	Link to CDS	Seq size	14 N's?	First residue	*	Sum of residues	Increased AA	% AT	SigP Result	Cleavage Position	MW	pI	Mature MW	pI	TMHMM result	Predicted helices	% membrane	% outside	% inside	No. potential glyc sites	Percent Ser+Thr	Percent Gly	Percent Pro	Percent GGY	ProP furin cleavage predictions	Comments	Class	DBase	Evalue	% Coverage	Best match to NR-LIGHT protein database	E value	Match	% identity	% similarity	% Coverage	Species of best match	Best match to HEMIPTERA protein database	E value	Match	% identity	% similarity	% Coverage	Species of best match
Ti-123232	581	0	0.19		12	Ti-123232	1746		M	*	0.15		54.9828	CYT		65.74	8.29			ExpAA=0.86 First60=0.00 PredHel=0 Topology=o	0				0	13.3	5.7	6	.		hypothetical protein IscW_ISCW005028	uc	NR-LIGHT	6e-33	97	hypothetical protein IscW_ISCW005028	6E-033	gi|241244114	46	58	97	Ixodes scapularis	hypothetical protein LOC100165401	1.8	gi|328709545	34	57	14	Acyrthosiphon pisum
Ti-133850	191	0	0.31		6	Ti-133850	576		L	*	0.02		61.6319	SIG	16-17	21.177	9.24	19.377	9.18	ExpAA=0.06 First60=0.02 PredHel=0 Topology=o	0				0	19.9	7.3	3.7	.		salivary lipocalin - signalP detected lipocalin	s/lipocal	HEMIPTERA	3e-74	102.6	unnamed protein product	7E-053	gi|270046232	58	72	102	Triatoma dimidiata	salivary lipocalin	3E-074	gi|307094948	70	85	103	Triatoma matogrossensis
Ti-125963	179	0	0.31		3	Ti-125963	540		S	*	0.06		63.7037	CYT		20.64	9.51			ExpAA=20.75 First60=0.00 PredHel=1 Topology=i112-134o	1	12.3	25.1	62.6	1	13.4	6.7	5.6	.		cytochrome c oxidase polypeptide iv - 2 predicted membrane helices	met/energy membrane	HEMIPTERA	7e-52	102.2	cytochrome c oxidase polypeptide IV	2E-048	gi|118918433	58	71	90	Bombyx mori	putative cytochrome c oxidase polypeptide iv	7E-052	gi|485218990	53	68	102	Rhodnius prolixus
TiSigP-48834	206	0	0.3		4	TiSigP-48834	619		M		0.07		61.2278	SIG	21-22	22.58	9.35	20.137	9.39	ExpAA=29.49 First60=4.44 PredHel=1 Topology=i162-184o	1	10.7	10.7	78.6	0	14.6	7.8	3.4	1.5	1 | 157 GRGRRKR|IN 0.766 *ProP* |	Putative secreted peptide	s/new	SigP			hypothetical protein LOC100568588	5E-021	gi|328709601	34	56	52	Acyrthosiphon pisum	hypothetical protein LOC100568588	1E-022	gi|328709601	34	56	52	Acyrthosiphon pisum
TiSigP-6643	103	0	0.42		5	TiSigP-6643	311		M		0.09		60.4502	SIG	40-41	11.688	7.58	7.184	4.9	ExpAA=17.74 First60=17.71 PredHel=0 Topology=o	0				0	11.7	5.8	5.8	.		imaginal disc growth factor - signalP detected	st/secreted imaginal	HEMIPTERA	2e-21	18.7	imaginal disk growth factor precursor	1E-014	gi|274327724	48	64	17	Acyrthosiphon pisum	putative chitinase	5E-042	gi|485221254	91	97	19	Rhodnius prolixus
Ti-35944	303	0	0.25		8	Ti-35944	909		T		0.09		59.626	CYT		35.634	9.39			ExpAA=0.04 First60=0.00 PredHel=0 Topology=o	0				0	10.2	5.3	3.3	.		endonuclease-reverse transcriptase partial - probable fragment	te	HEMIPTERA	2e-28	29.6	hypothetical protein SINV_10516	5E-004	gi|322801085	22	42	84	Solenopsis invicta	putative endonuclease-reverse transcriptase, partial	2E-028	gi|485217331	44	69	30	Rhodnius prolixus
TiSigP-133570	195	0	0.31		6	TiSigP-133570	593		M		0.06		64.2496	SIG	25-26	22.3	9.08	19.225	9.23	ExpAA=15.68 First60=15.41 PredHel=1 Topology=i7-25o	1	9.2	87.2	3.6	0	19	5.1	2.6	.		salivary lipocalin - signalP detected lipocalin	s/lipocal	HEMIPTERA	5e-81	98.3	unnamed protein product	4E-055	gi|270046232	58	73	99	Triatoma dimidiata	salivary lipocalin	5E-081	gi|307094948	75	90	98	Triatoma matogrossensis
TiTE-5865	1452	0.0688705	0.28		22	TiTE-5865	4359		E	*	0.14		68.4561	CYT		168.09	9.47			ExpAA=0.17 First60=0.00 PredHel=0 Topology=o	0				0	13.8	3.2	2.9	0.2		endonuclease-reverse transcriptase	te	NR-LIGHT	4e-61	94.3	endonuclease-reverse transcriptase	4E-061	gi|298204367	24	42	94	Bombyx mori	putative endonuclease-reverse transcriptase, partial	6E-061	gi|485217331	32	56	102	Rhodnius prolixus
TiSigP-122435	318	0	0.29		2	TiSigP-122435	962		M		0.09		64.8649	SIG	21-22	36.915	9.17	34.511	8.97	ExpAA=0.01 First60=0.00 PredHel=0 Topology=o	0				0	11	4.1	3.5	.		Inositol-145-triphosphate 5-phosphatase (synaptojanin) INP51/INP52/INP53 family - probable fragment - signalP detected	pe	KOG	8e-52	29.4	salivary inositol polyphosphate 5-phosphatase	1E-170	gi|149689206	93	96	100	Triatoma infestans	salivary inositol polyphosphate 5-phosphatase	1E-172	gi|149689206	93	96	100	Triatoma infestans
TiSigP-141540	541	0	0.22		8	TiSigP-141540	1631		M		0.14		54.4451	SIG	25-26	60.891	8.43	58.06	8.45	ExpAA=45.62 First60=19.38 PredHel=2 Topology=o5-24i75-97o	2	7.6	83	9.4	10	14.4	5.4	4.6	.	1 | 416 VASVSKR|GV 0.508 *ProP* |	Putative secreted peptide	s/new	SigP			multifunctional protein	5E-007	gi|284183101	21	37	76	Sugarcane yellow leaf virus	hypothetical protein LOC100165880	1.2	gi|328713871	30	48	8	Acyrthosiphon pisum
TiSigP-45407	89	0	0.7	F(4.43)	5	TiSigP-45407	275		M		0.5		63.2727	SIG	37-38	10.564	9.3	6.212	9.2	ExpAA=43.85 First60=37.97 PredHel=2 Topology=i13-35o45-67i	2	49.4	11.2	39.3	0	14.6	.	5.6	.		Putative secreted peptide	s/new	SigP			RNA-binding protein, putative, partial	1.6	gi|407846988	26	52	11	Trypanosoma cruzi	hypothetical protein LOC100569868	0.73	gi|328704922	33	50	9	Acyrthosiphon pisum
Ti-123228	196	2.04082	0.36	X(7.3)	6	Ti-123228	591		M	*	0.06	N(6.92)	61.9289	SIG	16-17	21.141	9.34	19.323	9.29	ExpAA=4.35 First60=4.35 PredHel=0 Topology=o	0				0	18.9	6.1	4.1	.		salivary lipocalin - signalP detected lipocalin	s/lipocal	HEMIPTERA	1e-75	97.4	salivary lipocalin	6E-074	gi|149689142	70	81	97	Triatoma infestans	salivary lipocalin	1E-075	gi|149689142	70	81	97	Triatoma infestans
Ti-137758	511	0	0.21		15	Ti-137758	1536		G	*	0.08		62.3047	CYT		57.746	8.38			ExpAA=133.54 First60=0.30 PredHel=6 Topology=i255-274o289-311i332-354o369-391i398-420o482-504i	6	25.2	18	56.8	0	12.9	6.5	3.9	.		The Eye Pigment Precursor Transporter - probable fragment - 6 predicted membrane helices	tr membrane	CDD	2e-87	84	ATP-binding cassette sub-family G member 1-like isoform 1	1E-171	gi|328712425	56	75	83	Acyrthosiphon pisum	ATP-binding cassette sub-family G member 1-like isoform 1	1E-172	gi|328712425	56	75	83	Acyrthosiphon pisum
Ti-1017	80	0	0.41	C(3.91)	7	Ti-1017	243		K	*	0.1		56.7901	SIG	28-29	8.834	6.32	5.8	5.98	ExpAA=20.16 First60=20.16 PredHel=1 Topology=i7-26o	1	23.8	67.5	8.8	0	18.8	7.5	2.5	.		salivary kazal-type proteinase inhibitor - signalP detected	s/protinh Kazal	HEMIPTERA	1e-30	96	salivary kazal-type proteinase inhibitor	6E-029	gi|149898841	75	84	96	Triatoma infestans	salivary kazal-type proteinase inhibitor	1E-030	gi|149898841	75	84	96	Triatoma infestans
TiTE-7841	526	0.190114	0.33		8	TiTE-7841	1578		A		0.13		66.2231	CYT		60.958	5.54			ExpAA=0.03 First60=0.01 PredHel=0 Topology=o	0				0	10.6	4.6	1.9	.		enzymatic polyprotein-like - probable fragment	te	NR-LIGHT	3e-58	43.1	putative enzymatic polyprotein-like	3E-058	gi|498980481	36	58	43	Ceratitis capitata	hypothetical protein LOC100160378, partial	3E-016	gi|328717769	22	40	23	Acyrthosiphon pisum
TiSigP-31328	64	0	0.7	H(3.63)M(3.61)	0	TiSigP-31328	200		M		0.24		61.5	SIG	22-23	7.408	10.43	4.759	9.99	ExpAA=6.03 First60=6.03 PredHel=0 Topology=o	0				0	18.8	1.6	1.6	.		hypothetical secreted protein precursor	s/uk	NR-LIGHT	1000	12	hypothetical protein AaeL_AAEL003392	3.6	gi|157136037	34	52	12	Aedes aegypti	sugar transporter 14	0.14	gi|291461587	30	54	12	Nilaparvata lugens
TiSigP-124263	183	0	0.28		6	TiSigP-124263	557		M		0.05		61.4004	SIG	18-19	20.583	9.16	18.69	9.09	ExpAA=0.65 First60=0.65 PredHel=0 Topology=o	0				2	18.6	6.6	1.6	.		salivary lipocalin - signalP detected lipocalin	s/lipocal	HEMIPTERA	8e-86	100	salivary lipocalin	3E-084	gi|149898809	82	87	100	Triatoma infestans	salivary lipocalin	8E-086	gi|149898809	82	87	100	Triatoma infestans
TiTE-4354	1013	0	0.15		14	TiTE-4354	3039		L		0.16		53.5373	CYT		115.59	9.08			ExpAA=0.49 First60=0.17 PredHel=0 Topology=o	0				0	12.2	5.2	6.6	.		protease reverse transcriptase ribonuclease H integrase	te	NR-LIGHT	0	93.4	hypothetical protein TcasGA2_TC006870	0.0	gi|270016625	43	58	68	Tribolium castaneum	hypothetical protein LOC100569596	5E-097	gi|328699183	30	49	46	Acyrthosiphon pisum
TiSigP-114739	97	0	0.47		1	TiSigP-114739	299		M		0.09		64.214	SIG	17-18	11.041	10.01	9.126	9.84	ExpAA=21.37 First60=0.08 PredHel=1 Topology=o65-87i	1	22.7	67	10.3	1	17.5	2.1	1	.		hypothetical secreted protein precursor	s/uk	NR-LIGHT	1000	12.7	prm2p	0.33	gi|401625284	26	48	13	Saccharomyces arboricola H-6	NADH dehydrogenase subunit 4 (mitochondrion)	0.19	gi|511348238	32	53	11	Sogatella furcifera
TiSigP-107020	51	0	0.43		2	TiSigP-107020	161		M		0.05		61.4907	SIG	20-21	5.721	9.69	3.495	9.86	ExpAA=0.59 First60=0.59 PredHel=0 Topology=o	0				0	9.8	9.8	7.8	.		hypothetical secreted protein precursor	s/uk	NR-LIGHT	1000	3.5	uncharacterized protein LOC100890653	30	gi|390335362	40	54	4	Strongylocentrotus purpuratus	ATP-binding cassette sub-family F member 1-like	8.0	gi|193676397	40	46	3	Acyrthosiphon pisum
TiSigP-126702	193	0	0.36		6	TiSigP-126702	587		M		0.09		65.7581	SIG	18-19	22.388	8.6	20.327	8.63	ExpAA=0.01 First60=0.01 PredHel=0 Topology=o	0				0	15	5.7	3.1	.		salivary lipocalin - signalP detected lipocalin	s/lipocal	NR-LIGHT	0	100	salivary lipocalin	1E-108	gi|149898830	97	98	100	Triatoma infestans	salivary lipocalin	1E-110	gi|149898830	97	98	100	Triatoma infestans
Ti-126212	80	0	0.83	F(5.23)	2	Ti-126212	243		Y	*	0.46		77.3663	ANC		9.77	9.3			ExpAA=55.63 First60=43.14 PredHel=3 Topology=o10-32i37-56o60-79i	3	75	17.5	7.5	0	8.8	2.5	5	.		Unknown product - 3 predicted membrane helices - Membrane anchor detected	uk membrane membrAnchor				hypothetical protein	0.008	gi|82753754	29	52	87	Plasmodium yoelii yoelii 17XNL	NADH dehydrogenase subunit 4	0.003	gi|209887397	36	52	17	Sivaloka damnosus
Ti-119024	637	0	0.26		15	Ti-119024	1914		H	*	0.05		59.2999	CYT		70.546	7.87			ExpAA=8.47 First60=0.00 PredHel=0 Topology=o	0				0	10.2	7.4	6.6	.		Acyl-CoA synthetase	met/lipd	KOG	2e-70	102	acyl-CoA synthetase short-chain family member 3, mitochondrial-like	0.0	gi|193603647	71	82	97	Acyrthosiphon pisum	acyl-CoA synthetase short-chain family member 3, mitochondrial-like	0.0	gi|193603647	71	82	97	Acyrthosiphon pisum
TiTE-127506	222	0.900901	0.33	X(3.22)	4	TiTE-127506	666		G		0.09		65.7658	CYT		25.353	6.11			ExpAA=0.01 First60=0.00 PredHel=0 Topology=o	0				1	13.1	2.3	5.9	.		hypothetical protein EAG_03279 - probable fragment	uc	NR-LIGHT	2e-50	54.8	hypothetical protein EAG_03279	2E-050	gi|307169403	45	67	55	Camponotus floridanus	hypothetical protein LOC100572450	2E-043	gi|328717087	40	63	54	Acyrthosiphon pisum
Ti-128562	184	1.63044	0.31	X(5.83)	6	Ti-128562	555		M	*	0.1	N(4.6)	64.3243	SIG	18-19	20.213	8.66	18.276	8.54	ExpAA=6.88 First60=6.85 PredHel=0 Topology=o	0				1	17.4	4.9	4.3	.		pallidipin-like lipocalin precursor - signalP detected lipocalin	s/lipocal	HEMIPTERA	9e-71	96.4	pallidipin-like lipocalin precursor	4E-069	gi|111379899	68	80	96	Triatoma brasiliensis	pallidipin-like lipocalin precursor	9E-071	gi|111379899	68	80	96	Triatoma brasiliensis
TiSigP-51453	52	0	0.61	F(3.79)	3	TiSigP-51453	164		M		0.29		67.6829	SIG	30-31	6.263	7.74	2.74	8.12	ExpAA=22.68 First60=22.68 PredHel=1 Topology=i7-29o	1	42.3	44.2	13.5	0	5.8	5.8	.	.		hypothetical secreted protein precursor	s/uk	NR-LIGHT	1000	56.2	unknown	31	gi|60596104	29	55	56	Schistosoma japonicum	cytochrome c oxidase subunit III	2.7	gi|215789079	25	46	24	Enithares tibialis
TiSigP-112003	54	0	0.61	L(3.1)	1	TiSigP-112003	170		M		0.32		55.2941	SIG	23-24	6.061	7.94	3.445	8.18	ExpAA=10.80 First60=10.80 PredHel=0 Topology=o	0				0	20.4	.	3.7	.		hypothetical secreted protein precursor	s/uk	NR-LIGHT	1000	6	probable ATP-dependent RNA helicase DDX41	14	gi|513238723	36	70	6	Gallus gallus	hypothetical protein LOC100163243	6.1	gi|328709314	29	54	9	Acyrthosiphon pisum
Ti-125149	444	0	0.23		2	Ti-125149	1335		T	*	0.03		63.221	CYT		51.317	6.02			ExpAA=0.02 First60=0.00 PredHel=0 Topology=o	0				0	13.1	6.8	4.7	.		Beta-glucosidase lactase phlorizinhydrolase	met/carb	KOG	0	84.2	myrosinase 1-like	1E-135	gi|193625083	52	68	91	Acyrthosiphon pisum	putative beta-glucosidase	0.0	gi|485218214	83	92	88	Rhodnius prolixus
[truncated: 277 more columns]

## Sheet: Table 8 (10 x Bol. col.)
Seq name	Pep size	%X	Sum of residues	Increased AA	Cys number	Link to CDS	Seq size	14 N's?	First residue	*	Sum of residues	Increased AA	% AT	SigP Result	Cleavage Position	MW	pI	Mature MW	pI	TMHMM result	Predicted helices	% membrane	% outside	% inside	No. potential glyc sites	Percent Ser+Thr	Percent Gly	Percent Pro	Percent GGY	ProP furin cleavage predictions	Comments	Class	DBase	Evalue	% Coverage	Best match to NR-LIGHT protein database	E value	Match	% identity	% similarity	% Coverage	Species of best match	Best match to HEMIPTERA protein database	E value	Match	% identity	% similarity	% Coverage	Species of best match
Ti-34868	400	0	0.35		4	Ti-34868	1203		R	*	0.42		40.8146	CYT		43.589	9.66			ExpAA=7.03 First60=0.00 PredHel=0 Topology=o	0				1	15.3	7.5	7	.		viral protein precursor found in Triatoma	vir/	NR-LIGHT	6e-29	83.7	structural protein precursor	6E-029	gi|253761973	26	45	84	Drosophila A virus	hypothetical protein LOC100574984	0.66	gi|328720246	36	59	7	Acyrthosiphon pisum
TiSigP-82257	76	0	0.67	P(3.97)	0	TiSigP-82257	236		M		0.19		59.7458	SIG	19-20	8.44	9.22	6.433	8.39	ExpAA=6.73 First60=6.50 PredHel=0 Topology=o	0				3	14.5	1.3	19.7	.		hypothetical secreted protein precursor	s/uk	NR-LIGHT	1000	3	hypothetical protein NEUTE1DRAFT_133385	0.030	gi|336464582	44	48	4	Neurospora tetrasperma FGSC 2508	nephrin-like	0.15	gi|328724324	36	45	4	Acyrthosiphon pisum
Ti-137008	644	0	0.23		16	Ti-137008	1935		D	*	0.04		63.3075	CYT		74.387	9.5			ExpAA=0.78 First60=0.15 PredHel=0 Topology=o	0				0	12	4.2	2.6	.	1 | 79 IYNRLSR|WV 0.502 *ProP* |	endonuclease-reverse transcriptase partial	te	HEMIPTERA	5e-62	101.6	RNA-directed DNA polymerase from mobile element jockey-like	6E-040	gi|390351605	27	48	60	Strongylocentrotus purpuratus	putative endonuclease-reverse transcriptase, partial	5E-062	gi|485217331	33	55	102	Rhodnius prolixus
Ti-75964	166	0	0.28		2	Ti-75964	498		Y		0.05		59.8394	CYT		19.1	5.3			ExpAA=0.00 First60=0.00 PredHel=0 Topology=o	0				1	15.1	6	3.6	.		Ca2+ sensor (EF-Hand superfamily)	st	KOG	9e-56	81.3	CG42683, isoform B	8E-059	gi|320541949	69	84	38	Drosophila melanogaster	Kv channel-interacting protein 4-like isoform 3	2E-048	gi|328716522	56	73	50	Acyrthosiphon pisum
Ti-10793	259	0	0.43	W(3.66)	10	Ti-10793	780		Y	*	0.1		61.1538	CYT		29.978	4.73			ExpAA=111.55 First60=0.98 PredHel=5 Topology=o77-99i112-134o149-171i184-206o233-255i	5	42.5	45.9	11.6	0	11.2	4.2	4.2	.		Adenylate cyclase-coupled calcitonin receptor - probable fragment - 5 predicted membrane helices	st membrane	KOG	2e-80	59	hypothetical protein TcasGA2_TC007104	2E-079	gi|270006355	56	70	60	Tribolium castaneum	putative diuretic hormone receptor II	1E-090	gi|52537980	60	73	40	Nilaparvata lugens
Ti-68772	82	0	0.81	H(8.49)W(3.15)	0	Ti-68772	249		M	*	0.15		55.0201	SIG	20-21	9.384	7.36	7.289	7.11	ExpAA=21.47 First60=21.47 PredHel=1 Topology=i7-29o	1	26.8	64.6	8.5	0	14.6	9.8	4.9	.		hypothetical secreted histidine rich peptide precursor - signalP detected	s/	HEMIPTERA	8e-48	101.2	hypothetical protein	5E-012	gi|189235401	44	55	105	Tribolium castaneum	hypothetical secreted histidine rich peptide precursor	8E-048	gi|344190599	98	98	101	Dipetalogaster maximus
Ti-91756	138	0	0.34	W(3.75)	9	Ti-91756	417		K	*	0.12		57.7938	SIG	17-18	15.596	5.28	13.887	5.24	ExpAA=1.12 First60=1.11 PredHel=0 Topology=o	0				0	9.4	8.7	2.9	.		lysozyme 2 - signalP detected	imm/secreted lysozyme	HEMIPTERA	4e-81	99.2	lysozyme 2	2E-079	gi|115338587	98	99	99	Triatoma infestans	lysozyme 2	4E-081	gi|115338587	98	99	99	Triatoma infestans
Ti-40715	324	0	0.35		15	Ti-40715	972		E		0.03		60.2881	ANC		36.074	8.45			ExpAA=63.26 First60=22.97 PredHel=3 Topology=i31-53o160-179i191-213o	3	19.4	67.3	13.3	15	21.6	5.9	3.4	.	2 | 255 KRMRKKR|ER 0.749 *ProP* | 258 RKKRERR|EL 0.717 *ProP* |	potassium channel subfamily K member 9-like - 4 predicted membrane helices - Membrane anchor detected - 15 NetOglyc sites	tr membrane membrAnchor	HEMIPTERA	1e-20	70.3	hypothetical protein LOC100161227	3E-077	gi|193587356	50	66	52	Acyrthosiphon pisum	hypothetical protein LOC100161227	6E-079	gi|193587356	50	66	52	Acyrthosiphon pisum
Ti-108032	137	0	1.47	G(10.97)H(3.39)	0	Ti-108032	411		G		0.5		41.1192	CYT		11.185	7.39			ExpAA=0.34 First60=0.18 PredHel=0 Topology=o	0				0	13.1	61.3	.	4.4		glycine-rich cell wall structural protein-like isoform X2	extmat	NR-LIGHT	5e-40	88	glycine-rich cell wall structural protein-like isoform X2	5E-040	gi|512931900	59	61	88	Bombyx mori	hypothetical protein LOC100168672	3E-033	gi|193589600	48	51	43	Acyrthosiphon pisum
TiSigP-38519	185	0	1.06	G(6.96)Y(3.95)	2	TiSigP-38519	556		M		0.28		48.0216	SIG	18-19	17.591	8.4	15.796	8.08	ExpAA=53.69 First60=17.19 PredHel=0 Topology=o	0				0	5.4	38.9	1.6	17.8		Glycine-rich cell wall structural protein - signalP detected	extmat	SWISSP	3e-27	92	At5g46730	4E-031	gi|45935055	49	52	66	Arabidopsis thaliana	hypothetical protein, partial	1E-035	gi|485221877	71	74	103	Rhodnius prolixus
[truncated: 277 more columns]

## Sheet: Table 9 (10 x Bol. F1)
Seq name	Pep size	%X	Sum of residues	Increased AA	Cys number	Link to CDS	Seq size	14 N's?	First residue	*	Sum of residues	Increased AA	% AT	SigP Result	Cleavage Position	MW	pI	Mature MW	pI	TMHMM result	Predicted helices	% membrane	% outside	% inside	No. potential glyc sites	Percent Ser+Thr	Percent Gly	Percent Pro	Percent GGY	ProP furin cleavage predictions	Comments	Class	DBase	Evalue	% Coverage	Best match to NR-LIGHT protein database	E value	Match	% identity	% similarity	% Coverage	Species of best match	Best match to HEMIPTERA protein database	E value	Match	% identity	% similarity	% Coverage	Species of best match
Ti-130968	193	0	0.35		6	Ti-130968	582		I	*	0.03		62.0275	SIG	15-16	21.09	9.2	19.396	9.24	ExpAA=0.01 First60=0.01 PredHel=0 Topology=o	0				3	21.8	6.7	3.6	.		salivary lipocalin - signalP detected lipocalin	s/lipocal	HEMIPTERA	3e-82	95.4	salivary lipocalin	1E-080	gi|149689124	78	85	95	Triatoma infestans	salivary lipocalin	3E-082	gi|149689124	78	85	95	Triatoma infestans
TiSigP-123883	176	0	0.27		6	TiSigP-123883	536		M		0.02		61.5672	SIG	18-19	19.359	8.88	17.454	8.73	ExpAA=0.27 First60=0.27 PredHel=0 Topology=o	0				0	19.9	6.8	4	.		salivary lipocalin - signalP detected lipocalin	s/lipocal	HEMIPTERA	1e-68	100.5	salivary lipocalin	5E-067	gi|149689078	71	80	101	Triatoma infestans	salivary lipocalin	1E-068	gi|149689078	71	80	101	Triatoma infestans
TiSigP-44742	136	0	0.3		3	TiSigP-44742	416		M		0.07		64.9038	SIG	32-33	15.571	5.35	11.84	5.17	ExpAA=22.46 First60=22.46 PredHel=1 Topology=i7-29o	1	16.2	78.7	5.1	3	12.5	4.4	5.9	.		Uncharacterized conserved protein	uc	KOG	5e-18	10	transmembrane protein 16E, putative	4E-017	gi|242012531	58	74	8	Pediculus humanus corporis	anoctamin-1-like	6E-010	gi|328706743	40	71	7	Acyrthosiphon pisum
Ti-121220	437	0	0.36		5	Ti-121220	1311		I		0.15		67.6583	BL	34-35	47.886	8.41	44.194	8.16	ExpAA=194.44 First60=30.61 PredHel=9 Topology=i21-43o58-77i110-132o147-169i198-220o246-268i281-298o308-330i383-405o	9	43.5	22.4	34.1	0	16	7.8	3.4	.		sodium/solute symporter - probable fragment - 10 predicted membrane helices	tr membrane	HEMIPTERA	3e-78	70.1	hypothetical protein TcasGA2_TC013745	1E-065	gi|270007203	33	58	81	Tribolium castaneum	putative sodium/solute symporter	3E-078	gi|485221367	36	57	70	Rhodnius prolixus
TiSigP-126511	163	0	0.42		5	TiSigP-126511	497		M		0.07		64.9899	SIG	18-19	18.795	5.86	16.752	5.45	ExpAA=16.78 First60=16.77 PredHel=0 Topology=o	0				0	17.2	6.1	1.2	.		salivary lipocalin 2 - signalP detected lipocalin	s/lipocal	HEMIPTERA	2e-60	80.3	salivary lipocalin 5	7E-059	gi|111379901	79	83	80	Triatoma brasiliensis	salivary lipocalin 2	2E-060	gi|111379881	79	83	80	Triatoma brasiliensis
TiSigP-13158	133	0	0.4	W(3.24)	5	TiSigP-13158	407		M		0.11		61.4251	SIG	40-41	15.79	9.78	11.265	9.55	ExpAA=44.02 First60=21.12 PredHel=2 Topology=i16-38o63-85i	2	33.1	18.8	48.1	0	10.5	2.3	2.3	.		neuropeptide GPCR A42 - probable fragment - signalP detected - 2 predicted membrane helices	st membrane	HEMIPTERA	1e-29	27	Orexigenic neuropeptide QRFP receptor	3E-028	gi|307178993	53	74	33	Camponotus floridanus	neuropeptide GPCR A42	1E-029	gi|549137483	57	77	27	Nilaparvata lugens
Ti-131399	155	0	0.3		5	Ti-131399	468		Y	*	0.07		63.6752	CYT		17.601	9.58			ExpAA=0.22 First60=0.22 PredHel=0 Topology=i	0				2	15.5	7.1	4.5	.		salivary lipocalin - probable fragment lipocalin	s/lipocal	HEMIPTERA	9e-60	77.6	salivary lipocalin	6E-048	gi|149689194	60	70	77	Triatoma infestans	salivary lipocalin	9E-060	gi|307094842	71	83	78	Triatoma matogrossensis
TiSigP-10843	93	0	0.31		3	TiSigP-10843	281		M	*	0.06		59.4306	SIG	18-19	10.352	6.06	8.397	5.26	ExpAA=0.45 First60=0.45 PredHel=0 Topology=o	0				0	14	5.4	5.4	.		salivary lipocalin - signalP detected lipocalin	s/lipocal	HEMIPTERA	4e-35	53	salivary lipocalin	1E-031	gi|149689020	73	80	53	Triatoma infestans	salivary lipocalin	4E-035	gi|307094914	73	83	53	Triatoma matogrossensis
Ti-131392	197	0	0.31		6	Ti-131392	594		I	*	0.05		63.8047	SIG	15-16	22.841	9.01	21.222	9.01	ExpAA=0.30 First60=0.29 PredHel=0 Topology=o	0				1	11.7	5.1	4.6	.		salivary lipocalin - signalP detected lipocalin	s/lipocal	HEMIPTERA	5e-76	97.5	triafestin-2	3E-076	gi|155029178	67	80	98	Triatoma infestans	triafestin-1	7E-078	gi|155029176	69	80	97	Triatoma infestans
TiSigP-12363	51	0	0.52		1	TiSigP-12363	155		M		0.07		63.871	SIG	18-19	5.865	9.3	3.908	8.94	ExpAA=4.99 First60=4.99 PredHel=0 Topology=o	0				0	11.8	3.9	3.9	.		salivary lipocalin - signalP detected lipocalin	s/lipocal	HEMIPTERA	8e-19	25	unnamed protein product	4E-014	gi|270046202	68	82	26	Triatoma dimidiata	salivary lipocalin	8E-019	gi|307094858	80	88	26	Triatoma matogrossensis
TiSigP-5951	52	0	0.59	C(3.43)	4	TiSigP-5951	156		M		0.42		64.1026	SIG	17-18	5.733	7.65	3.824	9.69	ExpAA=22.11 First60=22.11 PredHel=1 Topology=o4-26i	1	42.3	7.7	50	0	15.4	11.5	.	.		NADH dehydrogenase subunit 1 - signalP detected	met/energy	KOG	8e-14	13	NADH dehydrogenase subunit I	4E-016	gi|291621829	97	97	13	Rhodnius robustus	NADH dehydrogenase subunit 1	7E-018	gi|149898871	97	97	14	Triatoma infestans
Ti-77946	99	0	0.53	H(3.91)	0	Ti-77946	300		V	*	0.07		59	CYT		11.137	6.57			ExpAA=0.00 First60=0.00 PredHel=0 Topology=o	0				1	9.1	11.1	5.1	.		cuticle protein	extmat	HEMIPTERA	2e-33	85.1	cuticular protein RR-2 motif 109 precursor	4E-023	gi|290563416	56	72	51	Bombyx mori	putative cuticle protein	2E-033	gi|485217406	62	79	85	Rhodnius prolixus
Ti-128770	194	0	0.39		6	Ti-128770	585		I	*	0.12		67.6923	CYT		21.846	8.92			ExpAA=0.01 First60=0.00 PredHel=0 Topology=o	0				0	14.4	6.7	1.5	.		triatin-like salivary lipocalin lipocalin	s/lipocal	HEMIPTERA	2e-71	99.4	triatin-like salivary lipocalin	9E-070	gi|149689202	68	79	99	Triatoma infestans	triatin-like salivary lipocalin	2E-071	gi|149689202	68	79	99	Triatoma infestans
TiSigP-75474	83	0	0.57		0	TiSigP-75474	257		M		0.18		52.5292	SIG	35-36	8.913	10	5.41	9.6	ExpAA=19.78 First60=19.78 PredHel=1 Topology=o15-37i	1	26.5	18.1	55.4	0	9.6	7.2	6	.	1 | 67 PHSHHKR|SI 0.581 *ProP* |	hypothetical secreted protein precursor	s/uk	NR-LIGHT	1000	13.3	hypothetical protein EAG_08288	1E-014	gi|307173897	66	82	13	Camponotus floridanus	hypothetical protein LOC100574851	3E-015	gi|328709578	56	74	26	Acyrthosiphon pisum
Ti-131327	176	1.13636	0.29	X(4.06)	6	Ti-131327	531		V	*	0.06		60.8286	CYT		19.144	5.45			ExpAA=0.00 First60=0.00 PredHel=0 Topology=o	0				1	18.2	6.8	3.4	.		salivary lipocalin lipocalin	s/lipocal	HEMIPTERA	7e-73	97.2	salivary lipocalin	4E-069	gi|149689020	73	82	97	Triatoma infestans	salivary lipocalin	7E-073	gi|307094860	75	84	97	Triatoma matogrossensis
TiSigP-31668	184	0	0.31		6	TiSigP-31668	560		M		0.06		60.8929	SIG	18-19	20.139	5.7	18.155	5.21	ExpAA=0.04 First60=0.04 PredHel=0 Topology=o	0				1	16.8	8.2	4.9	.		salivary lipocalin - signalP detected lipocalin	s/lipocal	HEMIPTERA	1e-77	100	salivary lipocalin	6E-070	gi|149689020	72	81	102	Triatoma infestans	salivary lipocalin	1E-077	gi|307094884	75	84	100	Triatoma matogrossensis
TiSigP-15178	59	0	0.58		1	TiSigP-15178	185		M		0.29		65.9459	SIG	28-29	6.928	8.89	3.837	8.11	ExpAA=15.10 First60=15.10 PredHel=0 Topology=o	0				0	18.6	1.7	.	.		hypothetical secreted protein precursor	s/uk	NR-LIGHT	1000	15.2	hypothetical protein	18	gi|70936765	35	59	15	Plasmodium chabaudi chabaudi	ATP-binding cassette sub-family A member 3-like	4.7	gi|328705811	33	59	2	Acyrthosiphon pisum
TiSigP-14493	179	0	0.32		6	TiSigP-14493	545		M		0.07		62.7523	SIG	20-21	19.721	6.28	17.55	6.33	ExpAA=18.63 First60=18.62 PredHel=1 Topology=i5-27o	1	12.3	84.9	2.8	4	17.9	7.3	5	.		lipocalin-like TiLipo33 - signalP detected lipocalin	s/lipocal	HEMIPTERA	5e-64	100	platelet inhibitor triplatin-1	6E-064	gi|109240371	70	77	99	Triatoma infestans	platelet inhibitor triplatin-1	1E-065	gi|109240371	70	77	99	Triatoma infestans
TiSigP-10168	1111	0	0.15		3	TiSigP-10168	3341		M		0.07		60.3113	SIG	16-17	125.323	6.82	123.586	6.86	ExpAA=0.12 First60=0.05 PredHel=0 Topology=o	0				3	15.9	5.5	4.4	0.3	1 | 381 GMIRSRR|TV 0.677 *ProP* |	Vitellogenin-1 precursor - signalP detected	storage/	NR-LIGHT	0	62.2	predicted protein	0.0	gi|242021935	42	61	61	Pediculus humanus corporis	putative vitellogenin	0.0	gi|485219623	72	85	60	Rhodnius prolixus
Ti-133569	170	0	0.37		6	Ti-133569	513		K	*	0.05		63.3528	CYT		18.998	9.21			ExpAA=0.18 First60=0.00 PredHel=0 Topology=o	0				2	21.2	7.6	4.1	.		salivary lipocalin lipocalin	s/lipocal	HEMIPTERA	3e-72	91	unnamed protein product	4E-048	gi|270046232	55	70	90	Triatoma dimidiata	salivary lipocalin	3E-072	gi|307094948	73	88	91	Triatoma matogrossensis
Ti-28591	73	0	0.9	F(6.74)	3	Ti-28591	222		F	*	0.47		77.4775	BL/SIG		9.186	8.56			ExpAA=29.66 First60=25.65 PredHel=1 Topology=o31-53i	1	30.1	42.5	27.4	0	4.1	2.7	1.4	.		Unknown product	uk				predicted protein	0.006	gi|297803538	35	52	71	Arabidopsis lyrata subsp. lyrata	NADH dehydrogenase subunit 5	0.002	gi|209887396	33	46	14	Sivaloka damnosus
Ti-102252	63	0	0.6		0	Ti-102252	192		N	*	0.31		77.0833	CYT		7.326	10.3			ExpAA=0.00 First60=0.00 PredHel=0 Topology=o	0				0	17.5	3.2	1.6	.		Unknown product	uk				hypothetical protein SINV_03908	0.43	gi|322786274	33	52	75	Solenopsis invicta	hypothetical protein LOC100574459	0.32	gi|328717535	28	50	21	Acyrthosiphon pisum
TiSigP-66512	106	0	0.75	A(3.32)Y(4.69)	0	TiSigP-66512	326		M		0.21		56.4417	SIG	18-19	11.72	7.83	9.78	6.89	ExpAA=6.34 First60=4.24 PredHel=0 Topology=o	0				6	10.4	2.8	10.4	.		tentative cuticle protein - signalP detected	extmat	HEMIPTERA	2e-08	99.1	hypothetical protein LOC100159024	1E-004	gi|193587093	50	55	36	Acyrthosiphon pisum	tentative cuticle protein	2E-008	gi|71041132	35	42	99	Myzus persicae
TiSigP-127756	203	0	0.26		7	TiSigP-127756	609		M		0.1		66.0099	SIG	18-19	23.423	8.87	21.279	8.89	ExpAA=9.11 First60=9.09 PredHel=0 Topology=o	0				0	11.3	5.9	3.4	.		salivary lipocalin - signalP detected lipocalin	s/lipocal	HEMIPTERA	2e-43	99.5	unnamed protein product	2E-044	gi|270046202	48	61	99	Triatoma dimidiata	unnamed protein product	6E-046	gi|270046202	48	61	99	Triatoma dimidiata
TiSigP-122773	82	0	0.46	F(3.)	3	TiSigP-122773	254		M		0.1		63.7795	SIG	18-19	9.251	6.81	7.203	6	ExpAA=1.19 First60=1.19 PredHel=0 Topology=o	0				0	13.4	6.1	3.7	.		salivary triabin 1 - signalP detected	s/	HEMIPTERA	1e-12	49	salivary lipocalin 4	8E-011	gi|111379893	36	50	46	Triatoma brasiliensis	salivary triabin 1	1E-012	gi|307094954	44	54	50	Triatoma matogrossensis
TiSigP-132326	89	0	0.36		3	TiSigP-132326	267		M		0.04		63.2959	SIG	18-19	10.113	6.54	8.164	6.77	ExpAA=0.85 First60=0.85 PredHel=0 Topology=o	0				2	13.5	6.7	4.5	.		salivary lipocalin - signalP detected lipocalin	s/lipocal	HEMIPTERA	1e-41	44.5	salivary lipocalin	8E-040	gi|149898884	90	95	45	Triatoma infestans	salivary lipocalin	1E-041	gi|149898884	90	95	45	Triatoma infestans
TiSigP-75545	166	0	0.47	H(3.96)	0	TiSigP-75545	499		M		0.14		54.7094	SIG	20-21	18.356	5.96	16.279	5.87	ExpAA=11.25 First60=11.25 PredHel=0 Topology=o	0				2	12	6.6	8.4	.		cuticle protein - probable fragment - signalP detected	extmat	HEMIPTERA	3e-33	64.4	adult-specific cuticular protein ACP-20-like, partial	2E-026	gi|498955435	55	66	74	Ceratitis capitata	putative h rich uticle protein	9E-035	gi|485221494	77	88	63	Rhodnius prolixus
TiTE-126266	1412	0.283286	0.33		20	TiTE-126266	4236		V		0.33		45.0897	CYT		159.215	9.46			ExpAA=0.00 First60=0.00 PredHel=0 Topology=o	0				5	11.4	7.9	7.9	.	9 | 119 KRRRGRR|RR 0.518 *ProP* | 121 RRGRRRR|RQ 0.613 *ProP* | 122 RGRRRRR|QR 0.517 *ProP* | 125 RRRRQRR|QI 0.734 *ProP* | 700 QTIREKR|PE 0.513 *ProP* | 735 WRNRVLR|EC 0.535 *ProP* | 1012 NRFRGKR|TL 0.724 *ProP* | 1047 GPYRVAR|KV 0.644 *ProP* | 1344 RNSRRRR|SR 0.795 *ProP* |	pol polyprotein - probable fragment	te	NR-LIGHT	0	70.2	similar to pol polyprotein	0.0	gi|189242191	41	61	70	Tribolium castaneum	hypothetical protein LOC100569596	1E-115	gi|328699183	32	50	51	Acyrthosiphon pisum
TiSigP-126581	135	0	0.45		4	TiSigP-126581	413		M		0.06		63.4383	SIG	18-19	15.036	8.68	12.987	8.39	ExpAA=0.26 First60=0.25 PredHel=0 Topology=o	0				1	24.4	7.4	2.2	.		salivary lipocalin - signalP detected lipocalin	s/lipocal	HEMIPTERA	8e-61	68.7	salivary lipocalin	3E-059	gi|149689136	86	89	69	Triatoma infestans	salivary lipocalin	8E-061	gi|149689136	86	89	69	Triatoma infestans
TiSigP-125224	318	0	0.2		2	TiSigP-125224	962		M	*	0.07		63.9293	SIG	19-20	36.124	9.06	33.981	8.98	ExpAA=0.06 First60=0.06 PredHel=0 Topology=o	0				1	15.1	5.7	4.1	.		Inositol-145-triphosphate 5-phosphatase (synaptojanin) INP51/INP52/INP53 family - probable fragment - signalP detected	pe	KOG	3e-42	28	salivary inositol polyphosphate 5-phosphatase	1E-140	gi|149689170	77	87	100	Triatoma infestans	salivary inositol polyphosphate 5-phosphatase	1E-145	gi|307095032	81	87	100	Triatoma matogrossensis
[truncated: 277 more columns]

## Sheet: Table 10 (10 x Chilean)
Seq name	Pep size	%X	Sum of residues	Increased AA	Cys number	Link to CDS	Seq size	14 N's?	First residue	*	Sum of residues	Increased AA	% AT	SigP Result	Cleavage Position	MW	pI	Mature MW	pI	TMHMM result	Predicted helices	% membrane	% outside	% inside	No. potential glyc sites	Percent Ser+Thr	Percent Gly	Percent Pro	Percent GGY	ProP furin cleavage predictions	Comments	Class	DBase	Evalue	% Coverage	Best match to NR-LIGHT protein database	E value	Match	% identity	% similarity	% Coverage	Species of best match	Best match to HEMIPTERA protein database	E value	Match	% identity	% similarity	% Coverage	Species of best match
TiSigP-128283	129	0	0.34		4	TiSigP-128283	388		M		0.09		62.6289	SIG	18-19	14.494	8.71	12.378	8.73	ExpAA=0.04 First60=0.04 PredHel=0 Topology=o	0				1	21.7	5.4	4.7	.		salivary lipocalin - signalP detected lipocalin	s/lipocal	HEMIPTERA	9e-72	68.2	salivary lipocalin	4E-070	gi|149689136	98	99	68	Triatoma infestans	salivary lipocalin	9E-072	gi|149689136	98	99	68	Triatoma infestans
Ti-126983	162	0	0.37		5	Ti-126983	489		N	*	0.07		63.8037	CYT		17.984	9.33			ExpAA=0.02 First60=0.02 PredHel=0 Topology=o	0				6	22.2	7.4	3.1	.		salivary lipocalin	s/lipocal	HEMIPTERA	1e-90	82.2	salivary lipocalin	4E-089	gi|149689142	98	99	82	Triatoma infestans	salivary lipocalin	1E-090	gi|149689142	98	99	82	Triatoma infestans
Ti-9206	193	0	0.33		6	Ti-9206	582		I	*	0.11		67.1821	CYT		21.97	8.79			ExpAA=0.00 First60=0.00 PredHel=0 Topology=o	0				0	16.6	5.2	2.6	.		triatin-like salivary lipocalin lipocalin	s/lipocal	HEMIPTERA	6e-77	98.9	triatin-like salivary lipocalin	2E-075	gi|149689202	68	83	99	Triatoma infestans	triatin-like salivary lipocalin	6E-077	gi|149689202	68	83	99	Triatoma infestans
Ti-14003	60	0	0.65	F(4.92)	3	Ti-14003	183		F	*	0.36		73.224	BL/ANC		7.222	6.89			ExpAA=35.65 First60=35.65 PredHel=2 Topology=i7-25o40-59i	2	61.7	25	13.3	0	11.7	3.3	.	.		Unknown product - 2 predicted membrane helices	uk membrane				thyrotropin-releasing hormone receptor-like	4.7	gi|524871814	37	58	15	Aplysia californica	hypothetical protein LOC100571466	1.6	gi|328723930	29	61	15	Acyrthosiphon pisum
Ti-126096	228	0	0.36		2	Ti-126096	687		N	*	0.12		67.3945	CYT		25.163	9.57			ExpAA=27.70 First60=0.36 PredHel=1 Topology=i106-125o	1	8.3	45.2	46.5	0	18	6.1	3.1	.	1 | 103 FTGRLKR|YK 0.511 *ProP* |	Hypothetical membrane protein - 2 predicted membrane helices	uc membrane	HM	2e-12	78.9	hypothetical protein EAG_08278	2E-012	gi|307173887	28	44	79	Camponotus floridanus	unkown protein	3E-010	gi|501298330	28	50	80	Riptortus pedestris
TiSigP-31065	75	0	0.49	C(4.17)	7	TiSigP-31065	226		M		0.07		61.0619	SIG	23-24	8.463	10.12	5.972	10.56	ExpAA=5.28 First60=4.82 PredHel=0 Topology=o	0				0	9.3	6.7	5.3	.		salivary secreted kazaltype proteinase inhibitor - signalP detected	s/protinh Kazal	HEMIPTERA	9e-20	89.1	secreted peptide	8E-014	gi|116267193	52	68	87	Triatoma brasiliensis	salivary secreted kazaltype proteinase inhibitor	9E-020	gi|307095006	58	67	89	Triatoma matogrossensis
TiTE-127602	924	0.324675	0.18		25	TiTE-127602	2772		M		0.06		64.2496	CYT		105.88	8.56			ExpAA=0.13 First60=0.00 PredHel=0 Topology=o	0				0	13.9	4.7	4	.		polyprotein	te	NR-LIGHT	0	71.3	polyprotein	0.0	gi|195926978	40	59	71	Bombyx mori	copia protein-like	2E-082	gi|328698057	28	46	69	Acyrthosiphon pisum
Ti-13166	214	1.86916	0.36	X(6.69)	7	Ti-13166	645		M	*	0.15	N(7.92)	66.2016	CYT		23.039	7.51			ExpAA=147.57 First60=36.17 PredHel=7 Topology=o10-29i41-63o67-89i94-116o126-145i157-179o183-205i	7	69.2	13.1	17.8	0	10.3	7	4.7	.		sugar transporter SWEET1-like isoform 1 - 7 predicted membrane helices	tr membrane	HEMIPTERA	4e-59	98	sugar transporter SWEET1-like isoform 1	2E-057	gi|193718421	50	71	98	Acyrthosiphon pisum	putative recombination activating protein	1E-106	gi|485219037	87	94	100	Rhodnius prolixus
TiSigP-80648	171	0	0.8	A(4.63)	0	TiSigP-80648	521		M		0.3		46.833	SIG	16-17	17.053	9.4	15.325	9.3	ExpAA=58.19 First60=28.03 PredHel=1 Topology=i7-29o	1	12.9	83	4.1	3	12.3	8.2	7	.		pupal cuticle protein c1b tm-c1b tm-pcp c1b - signalP detected	extmat	HEMIPTERA	1e-71	111.7	similar to Pupal cuticle protein C1B (TM-C1B) (TM-PCP C1B)	6E-038	gi|91079226	56	67	100	Tribolium castaneum	putative pupal cuticle protein c1b tm-c1b tm-pcp c1b	1E-071	gi|485220513	84	87	112	Rhodnius prolixus
Ti-58577	232	0	0.73	H(10.34)	0	Ti-58577	696		E		0.21		65.6609	CYT		28.291	6.06			ExpAA=0.00 First60=0.00 PredHel=0 Topology=o	0				0	6.5	3.4	4.3	.		cuticle protein partial	extmat	HEMIPTERA	3e-53	75.6	hypothetical protein SINV_02557	4E-032	gi|322796120	32	43	42	Solenopsis invicta	putative cuticle protein, partial	3E-053	gi|485221861	83	88	76	Rhodnius prolixus
Ti-105025	307	0	0.4		8	Ti-105025	924		K	*	0.25		57.0346	CYT		35.912	9.82			ExpAA=1.44 First60=0.00 PredHel=0 Topology=o	0				9	12.7	2.6	10.1	.	1 | 165 QRIRYER|EV 0.643 *ProP* |	RNA-directed DNA polymerase from mobile element jockey-like - probable fragment	nr	HEMIPTERA	2e-42	24.8	RNA-directed DNA polymerase from mobile element jockey-like	1E-040	gi|328707593	33	50	25	Acyrthosiphon pisum	RNA-directed DNA polymerase from mobile element jockey-like	2E-042	gi|328707593	33	50	25	Acyrthosiphon pisum
Ti-137585	601	0	0.27		14	Ti-137585	1806		D	*	0.1		63.5659	CYT		69.74	9.37			ExpAA=0.38 First60=0.01 PredHel=0 Topology=o	0				0	11.6	4.8	2.3	.		endonuclease-reverse transcriptase partial	te	HEMIPTERA	0	100	RNA-directed DNA polymerase, Non LTR Retrotransposon	1E-049	gi|440491502	27	45	80	Trachipleistophora hominis	putative endonuclease-reverse transcriptase, partial	1E-134	gi|485217331	54	72	100	Rhodnius prolixus
TiTE-124435	551	0	0.21		11	TiTE-124435	1653		M		0.07		64.3678	CYT		64.114	9.74			ExpAA=0.39 First60=0.00 PredHel=0 Topology=o	0				0	13.8	3.3	5.1	.	1 | 370 MKWRDKR|EV 0.573 *ProP* |	piggyBac transposable element-derived protein 4-like	te	NR-LIGHT	0	98.7	piggyBac transposable element-derived protein 4-like	1E-146	gi|383865548	48	69	99	Megachile rotundata	hypothetical protein LOC100570593	2E-051	gi|328705767	33	54	31	Acyrthosiphon pisum
TiSigP-85808	72	0	0.48		1	TiSigP-85808	224		M		0.28		47.7679	SIG	23-24	7.564	5.66	5.255	4.72	ExpAA=0.15 First60=0.15 PredHel=0 Topology=i	0				1	12.5	9.7	4.2	.		hypothetical secreted protein precursor	s/uk	NR-LIGHT	1000	8	glucoamylase-like protein	24	gi|398015227	26	43	8	Leishmania donovani	bestrophin-2-like	14	gi|193601260	34	58	4	Acyrthosiphon pisum
[truncated: 277 more columns]

## Sheet: Table 11 (10 x Peruvian)
Seq name	Pep size	%X	Sum of residues	Increased AA	Cys number	Link to CDS	Seq size	14 N's?	First residue	*	Sum of residues	Increased AA	% AT	SigP Result	Cleavage Position	MW	pI	Mature MW	pI	TMHMM result	Predicted helices	% membrane	% outside	% inside	No. potential glyc sites	Percent Ser+Thr	Percent Gly	Percent Pro	Percent GGY	ProP furin cleavage predictions	Comments	Class	DBase	Evalue	% Coverage	Best match to NR-LIGHT protein database	E value	Match	% identity	% similarity	% Coverage	Species of best match	Best match to HEMIPTERA protein database	E value	Match	% identity	% similarity	% Coverage	Species of best match
TiSigP-141814	501	0	0.18		8	TiSigP-141814	1511		M		0.15		57.3792	BL	53-54	56.347	8.26	50.111	8.34	ExpAA=43.14 First60=36.64 PredHel=2 Topology=i13-35o45-67i	2	8.8	2	89.2	1	13	8.4	4	.		Unknown product - 2 predicted membrane helices	uk membrane				polyprotein P2ab	2E-004	gi|449265364	36	55	9	Lucerne transient streak virus	RNA polymerase-associated protein CTR9 homolog	0.10	gi|193659732	26	47	7	Acyrthosiphon pisum
Ti-133027	445	0	0.29		8	Ti-133027	1338		I	*	0.22		50.4484	CYT		48.367	8.49			ExpAA=0.01 First60=0.00 PredHel=0 Topology=o	0				2	13.9	9	7.9	.		structural protein precursor	vir/	NR-LIGHT	4e-29	97	structural protein precursor	4E-029	gi|253761973	26	41	97	Drosophila A virus	oocyte zinc finger protein XlCOF8.4-like isoform 1	0.052	gi|328701595	34	55	8	Acyrthosiphon pisum
Ti-130944	440	0	0.23		12	Ti-130944	1323		P	*	0.15		56.2358	CYT		50.541	8.09			ExpAA=0.12 First60=0.00 PredHel=0 Topology=o	0				0	11.4	6.6	5.7	.	1 | 147 SNLRSKR|CF 0.534 *ProP* |	RNA-directed RNA polymerase - probable fragment	vir/	NR-LIGHT	8e-34	38	RNA-directed RNA polymerase	8E-034	gi|86988894	30	46	39	Sugarcane yellow leaf virus	protein neuralized-like	1.3	gi|193666884	35	50	9	Acyrthosiphon pisum
Ti-141814	440	0	0.21		12	Ti-141814	1323		P	*	0.14		55.8579	CYT		50.509	8.28			ExpAA=0.13 First60=0.00 PredHel=0 Topology=o	0				1	12	6.6	5.2	.		RNA-directed RNA polymerase - probable fragment	vir/	NR-LIGHT	2e-33	38	RNA-directed RNA polymerase	2E-033	gi|86988894	30	46	39	Sugarcane yellow leaf virus	hypothetical protein LOC100575767	0.75	gi|328716306	25	39	15	Acyrthosiphon pisum
Ti-5801	160	0	0.26		3	Ti-5801	483		L	*	0.19		55.4865	CYT		18.049	6.93			ExpAA=1.12 First60=1.12 PredHel=0 Topology=o	0				0	11.9	8.8	4.4	.		RNA-dependent RNA polymerase partial	tm	NR-LIGHT	1e-12	77.5	putative RNA-dependent RNA polymerase, partial	1E-012	gi|74055503	35	51	78	Laem Singh virus	DNA-binding protein RFX2-like isoform 1	2.3	gi|328707501	39	56	5	Acyrthosiphon pisum
Ti-87050	728	0	0.18		5	Ti-87050	2184		K		0.02		61.5842	CYT		80.578	6.3			ExpAA=32.44 First60=3.97 PredHel=1 Topology=o580-602i	1	3	79.7	17.3	5	14.4	6.2	5.8	.		Esterases and lipases - probable fragment	met/lipd	CDD	1e-62	96.1	hypothetical protein TcasGA2_TC013956	0.0	gi|270007392	63	75	90	Tribolium castaneum	neuroligin-1-like	1E-154	gi|328720289	51	64	87	Acyrthosiphon pisum
Ti-29133	55	0	0.58		1	Ti-29133	168		A	*	0.33		45.2381	CYT		5.824	5.43			ExpAA=0.01 First60=0.01 PredHel=0 Topology=i	0				7	23.6	7.3	7.3	.		Dictyostelium discoideum rRNA for 26S ribosomal RNA strain Ax2	ps	RRNA	8e-12	1.2	hypothetical protein ASPNIDRAFT_138440	7E-025	gi|350632759	98	98	100	Aspergillus niger ATCC 1015	putative fibrillin, partial	13	gi|485217339	36	42	15	Rhodnius prolixus
Ti-126253	150	0	0.36		4	Ti-126253	453		D	*	0.39		42.3841	CYT		17.034	10.26			ExpAA=0.00 First60=0.00 PredHel=0 Topology=o	0				1	11.3	5.3	8	.	1 | 130 VWWRRRR|PN 0.556 *ProP* |	Unknown product	uk				non-structural protein	1E-007	gi|253761972	33	48	12	Drosophila A virus	unkown protein, partial	1E-008	gi|501300786	32	54	78	Riptortus pedestris
TiTE-127869	1864	0.0536481	0.32		38	TiTE-127869	5592		L		0.33		45.2432	CYT		207.918	9.33			ExpAA=1.09 First60=0.00 PredHel=0 Topology=o	0				25	14.1	4	9.5	.		gag-pol polyprotein precursor - probable fragment - 25 NetOglyc sites	te	NR-LIGHT	0	98.3	gag-pol polyprotein precursor	0.0	gi|21214752	35	50	98	Drosophila melanogaster	hypothetical protein LOC100570266	0.0	gi|328716627	33	49	104	Acyrthosiphon pisum
TiSigP-125976	97	0	0.46	W(3.56)	3	TiSigP-125976	299		M		0.15		60.2007	SIG	18-19	11.641	7.71	9.698	8.76	ExpAA=0.05 First60=0.05 PredHel=0 Topology=o	0				0	8.2	1	5.2	.		endonuclease-reverse transcriptase partial - signalP detected	s/met/nuc endonuclease-reverse	HEMIPTERA	1e-06	17.7	hypothetical protein LOC100678641	2E-005	gi|345488075	31	58	41	Nasonia vitripennis	putative endonuclease-reverse transcriptase, partial	1E-006	gi|485217331	29	56	18	Rhodnius prolixus
TiSigP-93079	77	0	0.58		3	TiSigP-93079	239		M		0.19		71.1297	SIG	29-30	9.244	8.52	5.748	5.52	ExpAA=21.16 First60=21.13 PredHel=1 Topology=i12-34o	1	28.6	55.8	15.6	0	13	1.3	5.2	.		hypothetical secreted protein precursor	s/uk	NR-LIGHT	1000	8.6	probable receptor-like protein kinase At5g24010-like	6.2	gi|356575998	29	47	9	Glycine max	carotenoid desaturase, partial	2.8	gi|346230848	30	52	15	Eucallipterus tiliae
TiSigP-61840	53	0	0.59		3	TiSigP-61840	160		M		0.21		61.25	SIG	24-25	6.261	8.61	3.562	9.39	ExpAA=9.98 First60=9.98 PredHel=0 Topology=o	0				0	11.3	1.9	7.5	.		hypothetical secreted protein precursor	s/uk	NR-LIGHT	1000	2	hypothetical protein BRAFLDRAFT_280538	14	gi|260818505	38	57	2	Branchiostoma floridae	muscle M-line assembly protein unc-89-like	10	gi|328702029	37	70		Acyrthosiphon pisum
TiSigP-127869	613	0	0.34		10	TiSigP-127869	1847		M		0.31		45.9664	BL	20-21	68.624	9.9	66.595	10.08	ExpAA=1.44 First60=0.35 PredHel=0 Topology=o	0				3	13.1	5.1	7.7	.		hypothetical protein EAG_00896 - probable fragment	uc	NR-LIGHT	0	88.9	hypothetical protein EAG_00896	1E-147	gi|307172693	45	59	89	Camponotus floridanus	hypothetical protein LOC100570266	1E-144	gi|328716627	43	59	35	Acyrthosiphon pisum
TiSigP-126120	134	0	0.42		5	TiSigP-126120	403		M		0.03		63.0273	SIG	18-19	14.951	6.55	12.98	6.79	ExpAA=2.16 First60=2.14 PredHel=0 Topology=o	0				0	19.4	6.7	1.5	.		lipocalin-like TiLipo37 - signalP detected lipocalin	s/lipocal	HEMIPTERA	7e-54	75.2	lipocalin-like TiLipo37	3E-052	gi|34421652	76	80	75	Triatoma infestans	lipocalin-like TiLipo37	7E-054	gi|34421652	76	80	75	Triatoma infestans
TiSigP-18585	63	0	0.63		4	TiSigP-18585	197		M		0.22		72.5888	SIG	24-25	7.681	9.88	4.818	9.22	ExpAA=1.58 First60=1.58 PredHel=0 Topology=i	0				0	7.9	.	1.6	.		hypothetical secreted protein precursor	s/uk	NR-LIGHT	1000	3.3	hypothetical protein LOC100634483	10	gi|340377297	29	68	3	Amphimedon queenslandica	hypothetical protein LOC100572498	1.6	gi|328719209	29	50	19	Acyrthosiphon pisum
Ti-54124	88	0	0.43		2	Ti-54124	264		A		0.36		43.5606	CYT		9.358	10.23			ExpAA=0.08 First60=0.02 PredHel=0 Topology=o	0				3	17	11.4	11.4	.		Unknown product	uk				hypothetical protein, conserved	0.15	gi|398013416	30	45	10	Leishmania donovani	hypothetical protein LOC100165557	0.56	gi|328724862	30	47	2	Acyrthosiphon pisum
Ti-107534	67	0	0.51		1	Ti-107534	204		I	*	0.21		64.2157	CYT		7.544	10.75			ExpAA=0.00 First60=0.00 PredHel=0 Topology=o	0				4	19.4	6	6	.		Unknown product	uk				uncharacterized protein LOC101747015	0.003	gi|512886170	44	58	75	Bombyx mori	unkown protein	2E-008	gi|501290638	47	65	97	Riptortus pedestris
Ti-140791	1869	0.107009	0.26		16	Ti-140791	5610		M	*	0.09		57.3084	SIG	16-17	210.112	6.33	208.306	6.34	ExpAA=0.05 First60=0.05 PredHel=0 Topology=o	0				1	15.5	6.6	4.7	0.2	1 | 376 LMMRSRR|SI 0.776 *ProP* |	Vitellogenin-1 precursor - signalP detected	storage/	NR-LIGHT	0	105	predicted protein	0.0	gi|242021935	39	57	104	Pediculus humanus corporis	putative vitellogenin	0.0	gi|485219623	74	84	101	Rhodnius prolixus
TiSigP-129306	56	0	0.45		1	TiSigP-129306	176		M		0.1		65.3409	SIG	27-28	6.355	4.39	3.408	4.29	ExpAA=21.21 First60=21.21 PredHel=1 Topology=i5-27o	1	39.3	51.8	8.9	0	12.5	1.8	3.6	.		hypothetical secreted protein precursor	s/uk	NR-LIGHT	1000	6.7	conserved hypothetical protein	2.8	gi|241623524	38	67	7	Ixodes scapularis	UPF0378 protein KIAA0100-like	2.8	gi|328720165	29	61	2	Acyrthosiphon pisum
Ti-126254	433	0	0.28		5	Ti-126254	1299		D		0.39		42.3403	CYT		48.145	6.25			ExpAA=0.05 First60=0.00 PredHel=0 Topology=o	0				0	13.9	7.4	5.1	.		non-structural protein	vir/	NR-LIGHT	1e-63	41.1	non-structural protein	1E-063	gi|253761972	36	52	41	Drosophila A virus	unkown protein, partial	4E-010	gi|501300786	29	50	102	Riptortus pedestris
Ti-73090	56	0	0.55		0	Ti-73090	171		I	*	0.26		67.8363	CYT		6.474	6.04			ExpAA=0.00 First60=0.00 PredHel=0 Topology=o	0				0	19.6	1.8	1.8	.		Unknown product	uk				Transposase and inactivated derivatives	8.2	gi|479182005	39	60	34	butyrate-producing bacterium SM4/1	catenin delta-2-like isoform 2	3.7	gi|328710154	23	46	7	Acyrthosiphon pisum
Ti-118721	349	0	0.57		1	Ti-118721	1047		V		0.1		64.2789	CYT		39.24	7.29			ExpAA=0.00 First60=0.00 PredHel=0 Topology=o	0				0	8.9	5.7	14.3	.		cuticular protein 15 from low complexity family partial	extmat	HEMIPTERA	3e-94	95	cuticular protein CPG12-like precursor	5E-084	gi|240848893	61	71	91	Acyrthosiphon pisum	putative cuticular protein 15 from low complexity family, partial	3E-094	gi|485222051	78	85	95	Rhodnius prolixus
Ti-116732	861	0	0.18		10	Ti-116732	2586		G	*	0.1		56.6512	CYT		97.236	6.96			ExpAA=22.91 First60=11.88 PredHel=1 Topology=i50-72o	1	2.6	91.6	5.8	2	14.1	7	5.7	0.3		inactive dipeptidyl peptidase 10-like	pm/protease	NR-LIGHT	0	102.6	AGAP005043-PB	0.0	gi|158292437	50	67	103	Anopheles gambiae str. PEST	venom dipeptidyl peptidase 4-like	1E-102	gi|328723594	32	51	103	Acyrthosiphon pisum
TiSigP-128858	277	0	0.27		7	TiSigP-128858	831		M		0.21		54.633	SIG	39-40	30.457	8.75	25.961	8.19	ExpAA=45.90 First60=22.10 PredHel=2 Topology=o15-34i230-252o	2	14.8	14.4	70.8	0	12.3	9.4	5.1	.		Unknown product - 3 predicted membrane helices - Membrane anchor detected	uk membrane membrAnchor				polyprotein P2ab	0.073	gi|449265364	27	40	16	Lucerne transient streak virus	paxillin-like isoform 2	7.6	gi|328709648	34	50	11	Acyrthosiphon pisum
TiSigP-124822	75	0	0.38		2	TiSigP-124822	233		M		0.05		61.3734	SIG	18-19	8.244	7.76	6.341	6.84	ExpAA=0.49 First60=0.49 PredHel=0 Topology=o	0				0	20	4	4	.		salivary lipocalin - signalP detected lipocalin	s/lipocal	HEMIPTERA	2e-25	42.2	salivary lipocalin	1E-023	gi|149689078	72	82	42	Triatoma infestans	salivary lipocalin	2E-025	gi|149689078	72	82	42	Triatoma infestans
Ti-123537	66	0	0.45		1	Ti-123537	201		M	*	0.19		61.6915	CYT		7.342	11.08			ExpAA=0.00 First60=0.00 PredHel=0 Topology=o	0				4	19.7	7.6	6.1	.		Unknown product	uk				uncharacterized protein LOC101747015	0.001	gi|512886170	44	58	75	Bombyx mori	unkown protein	1E-007	gi|501290638	46	64	95	Riptortus pedestris
Ti-145326	235	0	0.44		1	Ti-145326	708		V	*	0.33		45.339	SIG	-1	25.809	11.32			ExpAA=0.75 First60=0.29 PredHel=0 Topology=o	0				2	17.4	8.1	7.7	.	5 | 15 RRRRNRR|RR 0.505 *ProP* | 17 RRNRRRR|VA 0.783 *ProP* | 45 GRRRRRR|RA 0.793 *ProP* | 46 RRRRRRR|AR 0.815 *ProP* | 48 RRRRRAR|GQ 0.659 *ProP* |	hypothetical secreted protein precursor	s/uk	Sigp			coat protein	4E-005	gi|2828275	30	46	82	Barley yellow dwarf virus	hypothetical protein LOC100569715	2.0	gi|328709180	43	56	20	Acyrthosiphon pisum
TiSigP-56101	55	0	0.55		0	TiSigP-56101	173		M		0.33		67.6301	SIG	19-20	6.317	9.7	4.24	9.7	ExpAA=21.57 First60=21.57 PredHel=1 Topology=o4-26i	1	40	7.3	52.7	0	16.4	.	5.5	.		hypothetical secreted protein precursor	s/uk	NR-LIGHT	1000	17.1	unnamed protein product	31	gi|296081101	46	55	17	Vitis vinifera	NADH dehydrogenase subunit 6	18	gi|45774904	32	57	28	Aleurochiton aceris
TiSigP-87680	125	0	0.41		5	TiSigP-87680	383		M		0.17		68.4073	SIG	23-24	14.411	8.62	11.843	8.49	ExpAA=30.20 First60=7.91 PredHel=1 Topology=o99-121i	1	17.6	79.2	3.2	0	8	5.6	0.8	.		hypothetical secreted protein precursor	s/uk	NR-LIGHT	1000	19.2	AGAP011915-PA	5E-004	gi|31240399	26	47	19	Anopheles gambiae str. PEST	putative udp-n-acetylglucosamine transporter	0.25	gi|485218543	27	46	22	Rhodnius prolixus
Ti-124243	159	0	0.28		5	Ti-124243	477		I		0.06		59.1195	SIG	15-16	17.848	8.81	16.315	8.82	ExpAA=0.01 First60=0.00 PredHel=0 Topology=o	0				2	15.1	6.9	3.1	.		salivary lipocalin - signalP detected lipocalin	s/lipocal	HEMIPTERA	3e-69	86.8	salivary lipocalin	1E-067	gi|149898787	78	86	87	Triatoma infestans	salivary lipocalin	3E-069	gi|149898787	78	86	87	Triatoma infestans
TiSigP-84218	116	0	0.62		2	TiSigP-84218	354		M		0.17		61.8644	SIG	24-25	12.7	10.1	10.177	10.27	ExpAA=22.47 First60=22.47 PredHel=1 Topology=i7-29o	1	19	75	6	4	13.8	3.4	6	.		hypothetical secreted protein precursor	s/uk	NR-LIGHT	1000	9.3	hypothetical protein, conserved in Plasmodium species	0.43	gi|221055796	39	60	9	Plasmodium knowlesi strain H	hypothetical protein LOC100571384	0.32	gi|328706880	48	62	10	Acyrthosiphon pisum
Ti-44114	260	0	0.27		11	Ti-44114	780		M		0.09		60.7692	CYT		28.209	5.17			ExpAA=0.58 First60=0.01 PredHel=0 Topology=o	0				0	15	7.7	4.2	1.2		WD repeat-containing protein 54-like	uc	HEMIPTERA	2e-39	80.7	WD repeat-containing protein 54-like	7E-038	gi|328713751	34	57	81	Acyrthosiphon pisum	WD repeat-containing protein 54-like	2E-039	gi|328713751	34	57	81	Acyrthosiphon pisum
Ti-111519	1734	0	0.13		41	Ti-111519	5205		M	*	0.04		62.8242	CYT		199.447	9.18			ExpAA=0.17 First60=0.00 PredHel=0 Topology=o	0				2	12.2	5.1	4.1	.	1 | 1408 NCMRCKR|FN 0.516 *ProP* |	Reverse transcriptase - probable fragment	te	CDD	4e-55	102.8	hypothetical protein LOC100573291	0.0	gi|328702013	39	56	102	Acyrthosiphon pisum	hypothetical protein LOC100573291	0.0	gi|328702013	39	56	102	Acyrthosiphon pisum
TiSigP-6334	113	0	0.38		3	TiSigP-6334	347		M		0.09		63.9769	SIG	22-23	13.199	4.3	10.71	4.24	ExpAA=22.35 First60=22.35 PredHel=1 Topology=i5-27o	1	19.5	76.1	4.4	1	13.3	5.3	3.5	.		hypothetical secreted protein precursor	s/uk	NR-LIGHT	1000	10	stabilin-2-like	0.73	gi|524884173	33	45	11	Aplysia californica	hypothetical protein LOC100167907	1.6	gi|193627221	23	48	10	Acyrthosiphon pisum
TiSigP-125393	534	0	0.46		9	TiSigP-125393	1610		M		0.22		68.882	SIG	24-25	62.464	8.86	59.878	8.86	ExpAA=21.19 First60=0.16 PredHel=1 Topology=o476-495i	1	3.6	89.1	7.3	2	11	1.9	5.2	.	1 | 113 KINRQKR|GL 0.821 *ProP* |	Retrovirus-related Env polyprotein from transposon 297 - signalP detected	te	SWISSP	3e-13	110.6	hypothetical protein TcasGA2_TC011272	2E-030	gi|270000994	26	44	28	Tribolium castaneum	hypothetical protein LOC100572758	3E-009	gi|328701184	21	44	58	Acyrthosiphon pisum
Ti-137305	480	1.25	0.28	X(4.47)	9	Ti-137305	1443	Y	E	*	0.05	N(5.66)	59.5288	CYT		54.362	9.41			ExpAA=2.63 First60=2.51 PredHel=0 Topology=o	0				0	10.4	5.8	2.5	.		endonuclease-reverse transcriptase partial	te	HEMIPTERA	0	96.2	endonuclease-reverse transcriptase	1E-037	gi|254587308	29	50	37	Schistosoma japonicum	putative endonuclease-reverse transcriptase, partial	1E-127	gi|485217331	53	74	96	Rhodnius prolixus
Ti-88480	80	0	0.79	F(3.38)Y(3.65)	0	Ti-88480	243		L	*	0.4		74.0741	ANC		9.612	8.17			ExpAA=45.91 First60=41.91 PredHel=2 Topology=i13-35o39-61i	2	55	5	40	0	13.8	2.5	2.5	.		Unknown product - 2 predicted membrane helices - Membrane anchor detected	uk membrane membrAnchor				hypothetical protein	0.010	gi|68066591	28	59	61	Plasmodium berghei strain ANKA	NADH dehydrogenase subunit 2	0.050	gi|51922085	28	50	20	Tetraleurodes acaciae
TiSigP-98399	102	0	0.37	W(4.23)	1	TiSigP-98399	307		M		0.15		64.1694	ANC		11.586	4.63	9.14	4.92	ExpAA=43.27 First60=22.43 PredHel=2 Topology=i7-29o78-100i	2	43.1	48	8.8	0	14.7	3.9	4.9	.		Glutamate receptor ionotropic kainate 2 - probable fragment - 2 predicted membrane helices - Membrane anchor detected	st membrane membrAnchor	NR-LIGHT	1e-49	16.1	hypothetical protein TcasGA2_TC003560	1E-052	gi|270004235	93	99	9	Tribolium castaneum	hypothetical protein LOC100163311	2E-039	gi|328705159	67	86	6	Acyrthosiphon pisum
Ti-1074	246	2.43902	0.36	X(8.72)	8	Ti-1074	741	Y	M	*	0.12	N(11.03)	57.7598	SIG	19-20	26.739	8.31	24.567	7.62	ExpAA=0.01 First60=0.01 PredHel=0 Topology=o	0				0	10.2	8.1	3.7	.		Conserved secreted protein precursor - signalP detected	s/ucs	NR-LIGHT	0		trialysin precursor	8E-036	gi|18920644	37	53	98	Triatoma infestans	trialysin precursor	1E-124	gi|307094978	88	91	100	Triatoma matogrossensis
[truncated: 277 more columns]
